# Supplementary material for: 2-Methyl-3-phenyl­sulfonyl-5-propyl-1-benzofuran
Source: Acta Crystallogr Sect E Struct Rep Online. 2008 Aug 16;64(Pt 9):o1761. doi: 10.1107/S1600536808025786 (PMC2960507; doi:10.1107/S1600536808025786)
Supplement: Supplementary file 2 [file e-64-o1761-Isup2.hkl]

# 
# h,k,l, Fc-squared, Fo-squared, sigma(Fo-squared) and status flag 
# 
data_I
_shelx_title ' 08C IN P2(1)/N' 
_shelx_refln_list_code          4 
_shelx_F_calc_maximum      286.93 
_exptl_crystal_F_000       664.00 
_reflns_d_resolution_high  0.8107 
 
loop_ 
 _symmetry_equiv_pos_as_xyz 
 'x, y, z' 
 '-x+1/2, y+1/2, -z+1/2' 
 '-x, -y, -z' 
 'x-1/2, -y-1/2, z-1/2' 
 
_cell_length_a     7.2712 
_cell_length_b    17.5830 
_cell_length_c    12.7880 
_cell_angle_alpha  90.000 
_cell_angle_beta  102.669 
_cell_angle_gamma  90.000 
 
_shelx_F_squared_multiplier     1.000 
 
loop_ 
 _refln_index_h 
 _refln_index_k 
 _refln_index_l 
 _refln_F_squared_calc 
 _refln_F_squared_meas 
 _refln_F_squared_sigma 
 _refln_observed_status 
   2   0   0      163.43      185.56      4.10 o 
   4   0   0        0.53        1.60      1.71 o 
   6   0   0      659.26      568.70     36.70 o 
   8   0   0      350.61      363.15     16.05 o 
   1   1   0     1724.08     1542.91     45.23 o 
   2   1   0     1008.00      904.26     35.25 o 
   3   1   0      815.01      855.03     16.63 o 
   4   1   0     1260.46     1419.48     53.14 o 
   5   1   0      248.98      284.39      5.09 o 
   6   1   0      530.02      519.77      7.56 o 
   7   1   0       28.43       33.86      3.23 o 
   8   1   0       72.19       73.40      6.21 o 
   1   2   0     9237.92     8139.60    418.56 o 
   2   2   0      921.42      821.98     10.47 o 
   3   2   0      747.11      738.83     38.23 o 
   4   2   0     2624.06     2517.19    101.58 o 
   5   2   0        1.00       -2.15      1.43 o 
   6   2   0      189.92      182.35      4.75 o 
   7   2   0      105.28      101.40      4.95 o 
   8   2   0      120.06      105.12      8.86 o 
   1   3   0      168.30      171.40      3.95 o 
   2   3   0      268.89      235.56      6.89 o 
   3   3   0     1156.00     1309.11     98.51 o 
   4   3   0      614.30      680.02     62.31 o 
   5   3   0      720.78      722.30     58.60 o 
   6   3   0       48.84       55.43      6.18 o 
   7   3   0       21.29       26.58      3.72 o 
   8   3   0       55.01       53.93      5.96 o 
   0   4   0    28285.92    22395.32   1184.83 o 
   1   4   0     3601.14     3232.19    217.11 o 
   2   4   0      336.75      334.60     28.99 o 
   3   4   0     2381.12     2228.69    182.82 o 
   4   4   0       17.72       14.55      2.02 o 
   5   4   0      677.03      780.13      9.72 o 
   6   4   0      991.45     1036.93     35.11 o 
   7   4   0       50.78       53.18      4.59 o 
   8   4   0       58.47       50.10      5.79 o 
   1   5   0        1.53        3.68      1.89 o 
   2   5   0      514.63      605.41     39.21 o 
   3   5   0      662.53      697.93      9.08 o 
   4   5   0       34.54       39.19      2.70 o 
   5   5   0      288.89      312.22     13.30 o 
   6   5   0       93.42       89.29      4.28 o 
   7   5   0      227.40      224.08      7.03 o 
   8   5   0        0.33        0.54      4.01 o 
   0   6   0     1077.76     1090.31     31.52 o 
   1   6   0      923.05      850.44     28.25 o 
   2   6   0      370.28      413.90     19.88 o 
   3   6   0      516.95      567.95     20.29 o 
   4   6   0       51.89       67.27      3.10 o 
   5   6   0        0.46        1.18      1.88 o 
   6   6   0      118.07       94.52      6.20 o 
   7   6   0      359.12      352.97     12.17 o 
   8   6   0       14.94       18.69      5.25 o 
   1   7   0     2085.80     2240.99     68.33 o 
   2   7   0       47.17       57.03      6.78 o 
   3   7   0      124.57      147.63      7.09 o 
   4   7   0      236.18      209.88      5.06 o 
   5   7   0        1.10        0.98      1.90 o 
   6   7   0        9.73        7.61      2.63 o 
   7   7   0       54.64       65.68      5.90 o 
   8   7   0       29.51       34.43      4.73 o 
   0   8   0      393.38      428.85     47.23 o 
   1   8   0      474.87      487.92     23.52 o 
   2   8   0        9.14       24.95      2.22 o 
   3   8   0      998.07      864.27     41.84 o 
   4   8   0       29.68       28.73      2.67 o 
   5   8   0      636.91      610.65     43.68 o 
   6   8   0      819.06      810.68     14.86 o 
   7   8   0       52.29       69.03      6.86 o 
   8   8   0        0.57       -0.14      4.26 o 
   1   9   0      128.30      152.73      4.99 o 
   2   9   0      467.20      462.00     18.18 o 
   3   9   0      365.96      284.81     10.46 o 
   4   9   0       84.29       93.57      4.72 o 
   5   9   0     1747.94     1691.65     38.20 o 
   6   9   0       95.72      102.42      6.27 o 
   7   9   0        0.01       -6.51      4.35 o 
   0  10   0     1075.41     1109.17     74.32 o 
   1  10   0      211.96      242.41      7.53 o 
   2  10   0      157.64      179.87      7.12 o 
   3  10   0      396.02      398.89     15.57 o 
   4  10   0       90.52      114.08      4.47 o 
   5  10   0       45.81       55.86      3.98 o 
   6  10   0      187.53      188.68     15.55 o 
   7  10   0      128.55      134.73      7.97 o 
   1  11   0        8.68       15.97      2.97 o 
   2  11   0      283.16      297.00     17.08 o 
   3  11   0      446.65      472.34      7.98 o 
   4  11   0       31.96       31.80      3.27 o 
   5  11   0      114.62      106.78      4.92 o 
   6  11   0      241.60      256.66      9.38 o 
   7  11   0       21.38       27.21      7.86 o 
   0  12   0      212.92      219.68      8.94 o 
   1  12   0      746.95      782.00     24.92 o 
   2  12   0        9.27        8.37      2.16 o 
   3  12   0      672.76      649.69      9.73 o 
   4  12   0      371.38      351.93      7.73 o 
   5  12   0      354.16      327.24     10.18 o 
   6  12   0        0.08       -1.25      3.66 o 
   7  12   0        0.03        2.17      6.52 o 
   1  13   0      488.15      449.80      6.59 o 
   2  13   0      305.27      265.12     10.46 o 
   3  13   0       17.46       16.95      2.80 o 
   4  13   0        5.08       -0.09      2.51 o 
   5  13   0       79.14       84.09      6.50 o 
   6  13   0       34.03       41.03      5.55 o 
   7  13   0       25.86       48.82      9.03 o 
   0  14   0     1149.89     1167.01     16.26 o 
   1  14   0       16.75       19.97      2.22 o 
   2  14   0      262.19      256.80      7.41 o 
   3  14   0      113.50       96.95      4.56 o 
   4  14   0       66.50       75.16      6.64 o 
   5  14   0        8.33        9.65      3.96 o 
   6  14   0        8.31        7.06      4.31 o 
   1  15   0      168.88      149.45      5.73 o 
   2  15   0      396.80      395.08      8.36 o 
   3  15   0       11.58       10.24      3.85 o 
   4  15   0        0.05       -3.95      2.63 o 
   5  15   0      103.57       91.55      6.56 o 
   6  15   0       70.11       80.97      7.02 o 
   0  16   0       63.43       62.81      5.24 o 
   1  16   0      581.50      538.07     19.49 o 
   2  16   0      215.48      200.97     10.40 o 
   3  16   0       54.25       57.91      4.45 o 
   4  16   0       24.32       22.62      3.79 o 
   5  16   0       96.22       90.04     10.20 o 
   1  17   0      108.83      109.36      4.60 o 
   2  17   0       86.10       94.20      4.92 o 
   3  17   0        9.32        4.46      3.14 o 
   4  17   0       36.24       37.42      4.47 o 
   5  17   0        3.23        1.69      5.43 o 
   0  18   0      297.54      353.81     20.69 o 
   1  18   0        4.91        6.78      2.45 o 
   2  18   0       62.75       67.70      4.85 o 
   3  18   0        0.54        0.22      3.13 o 
   4  18   0       70.64       91.71      7.02 o 
   1  19   0       33.99       30.03      3.41 o 
   2  19   0      256.37      267.19     11.04 o 
   3  19   0        0.91        0.29      3.15 o 
   4  19   0       19.63       15.97      5.43 o 
   0  20   0      846.45      787.56     23.50 o 
   1  20   0      181.48      186.53      9.29 o 
   2  20   0       11.65        6.04      3.56 o 
   3  20   0        0.56       -0.29      3.48 o 
   1  21   0       96.59      111.42      6.74 o 
   2  21   0      100.28      122.84      6.53 o 
  -7   0   1     1957.34     1966.02     59.86 o 
  -5   0   1       43.16       49.73      3.60 o 
  -3   0   1      184.92      177.05      4.37 o 
  -1   0   1      176.43      145.05      7.52 o 
   1   0   1    21124.46    18319.03   2166.60 o 
   3   0   1     1588.34     1944.15    253.47 o 
   5   0   1      903.51      925.61     12.62 o 
   7   0   1      334.86      320.85     14.38 o 
  -8   1   1      193.97      205.50     14.15 o 
  -7   1   1       60.81       66.26      3.74 o 
  -6   1   1       79.71       78.21      3.45 o 
  -5   1   1      305.44      309.37     15.01 o 
  -4   1   1       25.52       32.91      2.05 o 
  -3   1   1     3626.16     3577.27     46.76 o 
  -2   1   1       40.52       49.78      2.43 o 
  -1   1   1     4604.61     4572.51    550.16 o 
   0   1   1     1733.21       -0.50      0.50 o 
   1   1   1     1679.76     1705.84     25.27 o 
   2   1   1      120.66      122.32      8.92 o 
   3   1   1      311.78      312.51      9.10 o 
   4   1   1     1438.66     1397.42     86.71 o 
   5   1   1      945.67      868.58     29.06 o 
   6   1   1       11.76       10.95      2.25 o 
   7   1   1       13.18       18.74      9.03 o 
   8   1   1        0.09       -0.19      4.01 o 
  -8   2   1      104.11      117.72     12.69 o 
  -7   2   1      108.09       95.26      4.18 o 
  -6   2   1      306.07      289.30      7.17 o 
  -5   2   1        0.83       -0.50      1.41 o 
  -4   2   1      212.49      200.54      3.82 o 
  -3   2   1      208.84      166.46      9.32 o 
  -2   2   1       47.08       54.12      2.55 o 
  -1   2   1     6680.34     6057.71    385.59 o 
   0   2   1     3407.05     2779.16     86.16 o 
   1   2   1     4039.16     3971.89    106.50 o 
   2   2   1        0.26       -0.64      0.82 o 
   3   2   1      516.62      650.14      7.35 o 
   4   2   1      261.97      294.02     10.54 o 
   5   2   1       27.45       42.86      2.70 o 
   6   2   1       71.45       68.31      4.15 o 
   7   2   1       32.61       33.69      4.84 o 
   8   2   1       37.02       54.76      8.03 o 
  -8   3   1        5.66        3.77      3.31 o 
  -7   3   1      148.01      121.59      7.89 o 
  -6   3   1      837.71      825.11     63.03 o 
  -5   3   1      280.87      267.22      5.01 o 
  -4   3   1        0.04        3.65      1.51 o 
  -3   3   1      965.93     1003.07     17.16 o 
  -2   3   1       19.61       23.20      1.45 o 
  -1   3   1      689.29      783.21     36.93 o 
   0   3   1     1839.27     1773.40     65.34 o 
   1   3   1     3035.35     3039.93    114.75 o 
   2   3   1     2659.49     2660.66    262.20 o 
   3   3   1      997.20     1039.17     27.36 o 
   4   3   1      395.75      521.77      9.76 o 
   5   3   1       33.85       29.61      2.84 o 
   6   3   1      329.67      342.01      9.20 o 
   7   3   1       14.31       16.17      3.15 o 
   8   3   1       10.69       11.26      4.43 o 
  -8   4   1       82.11       78.46     10.45 o 
  -7   4   1        9.79        7.65      2.43 o 
  -6   4   1      557.50      519.99     16.14 o 
  -5   4   1       19.90       22.96      2.58 o 
  -4   4   1      325.60      348.71      8.37 o 
  -3   4   1       12.21       27.18      2.06 o 
  -2   4   1       96.49       80.64      2.30 o 
  -1   4   1      314.76      335.07     12.86 o 
   0   4   1    10831.35    10119.80    130.85 o 
   1   4   1    11947.64    11105.04    413.31 o 
   2   4   1      482.36      514.44      5.49 o 
   3   4   1      164.57      187.10     11.19 o 
   4   4   1     1600.67     1618.00    110.13 o 
   5   4   1      136.48      138.50      8.09 o 
   6   4   1        0.12        0.82      3.31 o 
   7   4   1      295.46      311.65     10.84 o 
   8   4   1       27.38       41.79      7.19 o 
  -8   5   1       42.36       55.43      6.13 o 
  -7   5   1      132.70      126.64      4.78 o 
  -6   5   1      153.85      148.84      5.21 o 
  -5   5   1      119.58      114.24      4.18 o 
  -4   5   1        6.74       15.97      1.94 o 
  -3   5   1     1497.07     1580.74    123.80 o 
  -2   5   1     2078.92     1966.14     80.45 o 
  -1   5   1     5799.85     5271.56    224.73 o 
   0   5   1     9628.71     9353.53    383.24 o 
   1   5   1      620.01      571.20     26.16 o 
   2   5   1      920.53      951.13     33.98 o 
   3   5   1      328.56      472.46      6.24 o 
   4   5   1      276.92      293.66     18.55 o 
   5   5   1       45.80       42.44      3.19 o 
   6   5   1       41.49       46.12      5.07 o 
   7   5   1       23.70       25.09      3.66 o 
   8   5   1       48.95       51.44      6.44 o 
  -8   6   1       60.42       67.14      6.88 o 
  -7   6   1      214.91      218.86      9.87 o 
  -6   6   1        0.84       -2.44      2.31 o 
  -5   6   1        0.81       -1.30      2.29 o 
  -4   6   1      106.73       98.57      8.10 o 
  -3   6   1      334.02      431.50      9.66 o 
  -2   6   1     1617.84     1889.71     73.32 o 
  -1   6   1      987.35     1016.42     63.46 o 
   0   6   1     2950.97     2899.85    116.37 o 
   1   6   1      267.12      336.22     23.21 o 
   2   6   1        8.39       11.98      1.61 o 
   3   6   1      469.74      525.60     25.08 o 
   4   6   1     1107.59     1128.14     67.56 o 
   5   6   1      196.05      224.09     12.48 o 
   6   6   1       90.71       82.93      5.50 o 
   7   6   1        7.16        6.08      3.01 o 
   8   6   1       36.68       53.52      6.47 o 
  -8   7   1       58.28       71.27      8.61 o 
  -7   7   1        3.79        1.92      3.76 o 
  -6   7   1     1011.83     1028.93     12.72 o 
  -5   7   1       82.87       85.32      4.03 o 
  -4   7   1       79.37       65.11      5.77 o 
  -3   7   1       56.93       85.34      3.92 o 
  -2   7   1      330.76      348.22     16.76 o 
  -1   7   1      368.43      353.68     12.33 o 
   0   7   1      665.07      823.43     33.99 o 
   1   7   1     1517.20     1671.38     74.45 o 
   2   7   1        7.56        2.43      1.31 o 
   3   7   1      167.28      159.96      5.25 o 
   4   7   1       50.41       53.12      3.09 o 
   5   7   1        1.65        2.56      2.09 o 
   6   7   1      171.65      171.72     16.64 o 
   7   7   1        0.18       -2.09      3.66 o 
   8   7   1       11.63       17.21      5.35 o 
  -8   8   1      199.42      200.50      9.40 o 
  -7   8   1      151.64      144.11      7.39 o 
  -6   8   1     1018.57      936.71     57.00 o 
  -5   8   1        2.01        0.93      2.08 o 
  -4   8   1      173.64      166.69      7.57 o 
  -3   8   1      361.27      401.98     20.09 o 
  -2   8   1      745.28      735.11     18.44 o 
  -1   8   1      222.23      269.96      6.76 o 
   0   8   1     6152.06     6584.60    205.59 o 
   1   8   1      265.43      327.54     13.56 o 
   2   8   1        0.23        2.52      1.38 o 
   3   8   1      395.20      370.27      6.29 o 
   4   8   1     1091.33     1002.28     77.02 o 
   5   8   1      262.65      263.19     16.16 o 
   6   8   1        0.47       -3.52      4.35 o 
   7   8   1        1.65        6.23      3.78 o 
  -8   9   1        0.54        5.68      4.69 o 
  -7   9   1       22.37       19.56      6.52 o 
  -6   9   1        1.72       -0.16      2.54 o 
  -5   9   1        5.36        9.17      2.54 o 
  -4   9   1      111.55      110.24      4.55 o 
  -3   9   1       15.29       22.92      2.44 o 
  -2   9   1     1195.09     1096.94     15.90 o 
  -1   9   1     2225.76     2384.31     57.03 o 
   0   9   1      527.70      509.45      9.02 o 
   1   9   1      680.81      672.44     22.87 o 
   2   9   1      496.97      458.12      6.84 o 
   3   9   1        8.64       10.28      1.93 o 
   4   9   1      733.78      748.27     25.56 o 
   5   9   1       11.08       13.60      3.47 o 
   6   9   1      269.88      231.83      8.69 o 
   7   9   1       10.67        7.14      4.67 o 
  -7  10   1       30.05       36.11      8.36 o 
  -6  10   1      120.28      104.94      6.61 o 
  -5  10   1      116.53      115.83      4.82 o 
  -4  10   1      958.37      939.93     36.56 o 
  -3  10   1      498.80      574.17     10.36 o 
  -2  10   1     1388.32     1398.24     23.72 o 
  -1  10   1      219.79      270.29      8.08 o 
   0  10   1     1450.06     1323.06     86.39 o 
   1  10   1      924.71      993.98     41.81 o 
   2  10   1       19.21       16.00      2.17 o 
   3  10   1      383.31      424.05     15.70 o 
   4  10   1      694.40      708.12     13.62 o 
   5  10   1      127.47      126.69      6.50 o 
   6  10   1        1.76       -0.79      5.27 o 
   7  10   1        1.96        8.49      4.19 o 
  -7  11   1       12.29        7.19      5.85 o 
  -6  11   1      324.60      293.25     11.43 o 
  -5  11   1       67.12       65.78      4.79 o 
  -4  11   1      188.85      205.74      5.81 o 
  -3  11   1      356.45      442.05     14.93 o 
  -2  11   1       45.79       41.14      3.62 o 
  -1  11   1      819.88      855.60     20.68 o 
   0  11   1       24.68       21.87      2.12 o 
   1  11   1        1.05        0.27      1.27 o 
   2  11   1      233.67      215.71      8.44 o 
   3  11   1      106.41      100.81      4.13 o 
   4  11   1      952.31      916.97     12.32 o 
   5  11   1      210.52      195.17     10.20 o 
   6  11   1      107.12       90.12      8.11 o 
   7  11   1       30.37       27.92      5.54 o 
  -7  12   1      162.34      182.41     13.04 o 
  -6  12   1       68.30       72.45      5.90 o 
  -5  12   1        1.65        3.28      2.62 o 
  -4  12   1      303.96      304.53     14.56 o 
  -3  12   1      667.44      589.56     11.30 o 
  -2  12   1      603.50      623.23     32.94 o 
  -1  12   1      616.62      498.03     19.80 o 
   0  12   1     1430.36     1370.39     52.73 o 
   1  12   1      817.69      851.23     23.73 o 
   2  12   1      107.34      105.63      3.61 o 
   3  12   1        0.23       -2.69      1.80 o 
   4  12   1      300.67      294.79     16.23 o 
   5  12   1      173.63      181.09      7.86 o 
   6  12   1        7.55       14.26      4.43 o 
   7  12   1        2.06        3.53      4.54 o 
  -7  13   1       39.81       46.65      9.53 o 
  -6  13   1       66.55       67.21      8.86 o 
  -5  13   1      182.35      157.63     10.89 o 
  -4  13   1      151.24      145.74     10.31 o 
  -3  13   1        8.18        9.43      2.54 o 
  -2  13   1      240.13      273.86     13.18 o 
  -1  13   1       19.55       23.61      8.06 o 
   0  13   1       91.75      103.57      3.76 o 
   1  13   1      270.88      247.23      4.97 o 
   2  13   1       15.03       18.47      2.45 o 
   3  13   1     1851.45     1657.39     54.15 o 
   4  13   1      151.96      162.98     11.54 o 
   5  13   1       37.68       31.34      5.02 o 
   6  13   1       26.26       36.24      5.42 o 
  -6  14   1        7.10        8.86      6.52 o 
  -5  14   1        0.29       -2.84      2.80 o 
  -4  14   1        0.01       -3.53      2.36 o 
  -3  14   1      710.05      715.63     27.59 o 
  -2  14   1      172.06      170.43      5.31 o 
  -1  14   1      197.31      176.84      4.29 o 
   0  14   1       24.31       23.44      2.10 o 
   1  14   1     1156.53     1113.15     38.68 o 
   2  14   1      208.07      203.93      6.69 o 
   3  14   1      324.49      289.17      7.23 o 
   4  14   1      208.20      230.34      6.80 o 
   5  14   1        1.85        1.85      3.57 o 
   6  14   1      112.20      125.54     26.42 o 
  -6  15   1       11.67       11.54      6.86 o 
  -5  15   1      215.52      204.48      7.04 o 
  -4  15   1        8.42        3.04      2.62 o 
  -3  15   1       68.43       81.63      4.63 o 
  -2  15   1        3.82        4.44      2.26 o 
  -1  15   1      559.45      586.74     19.25 o 
   0  15   1      236.69      200.29      6.77 o 
   1  15   1      144.09      134.30      4.11 o 
   2  15   1      312.17      278.54      7.19 o 
   3  15   1       45.96       61.51      4.33 o 
   4  15   1      167.02      160.13      8.11 o 
   5  15   1       55.45       64.49      8.11 o 
   6  15   1        8.17        7.02      6.60 o 
  -6  16   1        0.30       -4.01      6.19 o 
  -5  16   1       23.20       23.92      4.16 o 
  -4  16   1        7.08        9.31      3.04 o 
  -3  16   1        2.60       -1.53      2.87 o 
  -2  16   1        2.95        1.80      2.61 o 
  -1  16   1      325.35      301.71      9.50 o 
   0  16   1      143.22      151.25      5.09 o 
   1  16   1      661.88      690.82     25.80 o 
   2  16   1      262.15      274.14      7.54 o 
   3  16   1       12.37       16.61      3.60 o 
   4  16   1       76.64       79.78      7.94 o 
   5  16   1       58.89       76.39      8.44 o 
  -5  17   1      126.83      130.41     10.87 o 
  -4  17   1        5.09        5.50      5.99 o 
  -3  17   1       54.15       52.23      4.63 o 
  -2  17   1      633.12      600.29     24.93 o 
  -1  17   1       57.17       63.01      3.39 o 
   0  17   1        8.35        6.96      2.32 o 
   1  17   1        0.36        1.40      2.10 o 
   2  17   1        9.38       12.33      3.83 o 
   3  17   1      249.64      242.89     10.39 o 
   4  17   1        8.77       13.66      4.67 o 
   5  17   1        0.03        2.59      4.26 o 
  -4  18   1       91.86      104.32      5.82 o 
  -3  18   1      206.78      205.95      7.27 o 
  -2  18   1       50.79       57.14      4.25 o 
  -1  18   1        3.77        4.66      2.63 o 
   0  18   1       68.97       64.56      3.87 o 
   1  18   1      306.21      320.59      6.59 o 
   2  18   1      275.21      235.16      8.37 o 
   3  18   1      290.05      307.51      8.71 o 
   4  18   1       10.45        5.62      4.78 o 
  -4  19   1       93.67       98.99      7.49 o 
  -3  19   1       24.35       36.99      4.41 o 
  -2  19   1      206.11      205.94      6.41 o 
  -1  19   1      203.66      231.40      8.93 o 
   0  19   1       46.84       44.25      3.61 o 
   1  19   1       16.73       20.98      2.97 o 
   2  19   1      105.97      110.32      8.66 o 
   3  19   1      256.14      293.21     17.72 o 
   4  19   1        2.32        2.13      6.27 o 
  -3  20   1       49.65       51.64      5.42 o 
  -2  20   1        3.19       -3.09      2.89 o 
  -1  20   1       28.62       32.33      3.45 o 
   0  20   1      159.05      182.95      5.14 o 
   1  20   1      117.47      106.78      4.67 o 
   2  20   1       86.11       85.57      5.78 o 
   3  20   1       41.23       43.46      6.61 o 
  -2  21   1      178.20      157.44     12.16 o 
  -1  21   1        4.07        6.96      2.95 o 
   0  21   1      103.50      105.04      4.33 o 
   1  21   1       10.34       12.81      3.29 o 
  -8   0   2       13.12       21.11      4.30 o 
  -6   0   2     1198.77     1130.86     18.48 o 
  -4   0   2      419.04      356.83     18.81 o 
  -2   0   2     1597.19     1779.86     10.78 o 
   0   0   2     7234.51     7110.26    200.92 o 
   2   0   2      184.85      197.39      5.77 o 
   4   0   2     2730.25     2716.12     18.92 o 
   6   0   2      449.52      473.33     16.05 o 
   8   0   2       54.72       77.91     10.20 o 
  -8   1   2       59.91       71.48      4.72 o 
  -7   1   2       11.45       12.38      2.44 o 
  -6   1   2        0.39       -1.09      1.93 o 
  -5   1   2      814.51      895.22     25.60 o 
  -4   1   2       34.22       20.62      1.75 o 
  -3   1   2      181.69      190.05      4.29 o 
  -2   1   2     3123.37     3044.50    107.97 o 
  -1   1   2     1293.86     1371.15     16.59 o 
   0   1   2      880.09      940.63     10.21 o 
   1   1   2      281.63      278.62      7.78 o 
   2   1   2      244.54      282.51     14.02 o 
   3   1   2       85.34      114.22      3.08 o 
   4   1   2      263.04      243.27     13.35 o 
   5   1   2       35.37       39.86      2.51 o 
   6   1   2      432.59      452.70     24.58 o 
   7   1   2      108.66       82.99      7.77 o 
   8   1   2       56.06       79.43      7.27 o 
  -8   2   2       35.31       37.88      5.38 o 
  -7   2   2      238.90      213.15      5.56 o 
  -6   2   2      415.04      408.25     19.33 o 
  -5   2   2       16.45       26.09      2.31 o 
  -4   2   2      305.98      311.34     10.09 o 
  -3   2   2       23.20       26.26      1.76 o 
  -2   2   2     1724.94     1688.05     22.28 o 
  -1   2   2      944.87      950.95      5.77 o 
   0   2   2       82.92       88.71      2.05 o 
   1   2   2      337.79      313.59     15.81 o 
   2   2   2      427.29      434.42     17.27 o 
   3   2   2       14.95       19.15      1.72 o 
   4   2   2       21.59       22.87      2.20 o 
   5   2   2      312.13      350.48     18.64 o 
   6   2   2      594.28      529.75     19.49 o 
   7   2   2        1.12        3.77      4.85 o 
   8   2   2       19.77       16.73      8.69 o 
  -8   3   2        0.98        3.45      3.15 o 
  -7   3   2       15.12       22.65      2.83 o 
  -6   3   2       65.87       70.28      4.75 o 
  -5   3   2     1858.33     1870.63     44.73 o 
  -4   3   2        4.46       11.52      2.05 o 
  -3   3   2       15.15       22.46      2.53 o 
  -2   3   2       10.11        6.62      1.09 o 
  -1   3   2     1434.88     1382.45     19.25 o 
   0   3   2      580.37      646.24     17.78 o 
   1   3   2     3378.36     3344.36     99.64 o 
   2   3   2      115.97      159.66      6.13 o 
   3   3   2      151.25      136.05      3.97 o 
   4   3   2      527.83      562.73     12.87 o 
   5   3   2      115.54      112.26      6.13 o 
   6   3   2      196.29      180.05      7.93 o 
   7   3   2        0.51        1.87      3.29 o 
   8   3   2        7.08       18.69      5.43 o 
  -8   4   2       11.44       17.83      3.72 o 
  -7   4   2      280.79      294.90      7.48 o 
  -6   4   2      464.58      415.55     17.25 o 
  -5   4   2      202.42      223.49      5.59 o 
  -4   4   2      307.44      281.30     14.37 o 
  -3   4   2      179.56      206.99     10.13 o 
  -2   4   2     2430.67     2333.18    106.49 o 
  -1   4   2      335.20      336.44     13.35 o 
   0   4   2    10110.19     9281.71    250.58 o 
   1   4   2     2018.39     1987.81     40.88 o 
   2   4   2      129.77      176.72      6.20 o 
   3   4   2        4.15        6.19      2.80 o 
   4   4   2      541.43      568.67     25.53 o 
   5   4   2      131.62      153.41      4.75 o 
   6   4   2       53.00       60.72      4.24 o 
   7   4   2        5.50        6.30      6.52 o 
   8   4   2       52.79       62.27      6.67 o 
  -8   5   2        8.74        2.93      4.02 o 
  -7   5   2       23.65       27.78      3.67 o 
  -6   5   2        1.10       -1.49      1.83 o 
  -5   5   2      504.40      498.12     12.74 o 
  -4   5   2      603.49      641.82     23.62 o 
  -3   5   2      371.81      375.30     21.10 o 
  -2   5   2      332.75      366.48      6.67 o 
  -1   5   2      793.57      910.44     31.12 o 
   0   5   2     2841.41     2845.03     73.63 o 
   1   5   2      179.24      217.03      5.66 o 
   2   5   2     1020.16     1137.68     53.62 o 
   3   5   2      489.54      459.37     27.53 o 
   4   5   2      162.72      165.92      4.39 o 
   5   5   2      452.65      397.94      9.75 o 
   6   5   2      530.87      473.08     19.23 o 
   7   5   2       30.87       41.80      5.42 o 
   8   5   2        0.90        1.97      3.98 o 
  -8   6   2       17.76       31.59      8.78 o 
  -7   6   2      111.79      106.80      5.21 o 
  -6   6   2        0.58        1.40      2.15 o 
  -5   6   2      113.08      119.35      4.24 o 
  -4   6   2      337.91      389.32     14.60 o 
  -3   6   2       48.56       27.15      2.14 o 
  -2   6   2      138.26      128.63      5.14 o 
  -1   6   2      147.85      125.71      2.97 o 
   0   6   2     5723.20     5660.04    135.95 o 
   1   6   2      573.57      542.10      3.90 o 
   2   6   2       19.07       42.77      2.21 o 
   3   6   2      110.14      132.61      7.28 o 
   4   6   2      190.20      160.70      6.98 o 
   5   6   2        3.75        0.81      2.71 o 
   6   6   2       20.35       22.37      4.25 o 
   7   6   2       15.18       13.57      4.43 o 
   8   6   2        0.45        5.77      4.61 o 
  -8   7   2        7.95        3.64      4.24 o 
  -7   7   2       47.80       52.03      4.60 o 
  -6   7   2      160.15      154.65      5.33 o 
  -5   7   2      508.73      441.57     16.16 o 
  -4   7   2       64.98       73.75      3.28 o 
  -3   7   2      736.12      841.70     47.71 o 
  -2   7   2      130.54      147.34      3.43 o 
  -1   7   2      306.70      275.94      3.75 o 
   0   7   2       53.84       62.35      1.38 o 
   1   7   2     5164.15     5340.79    271.99 o 
   2   7   2       82.90       99.64      2.74 o 
   3   7   2     1629.23     1624.84     67.85 o 
   4   7   2      554.27      541.81     11.21 o 
   5   7   2      306.45      289.20     20.15 o 
   6   7   2       11.99       10.82      3.84 o 
   7   7   2       70.79       68.88      6.37 o 
  -8   8   2        0.13       -1.16      4.31 o 
  -7   8   2      444.81      433.77     14.63 o 
  -6   8   2      216.88      198.91      7.46 o 
  -5   8   2      252.59      271.17      6.30 o 
  -4   8   2      317.75      316.47     10.99 o 
  -3   8   2        0.21        0.97      1.77 o 
  -2   8   2     1184.54     1274.17     40.28 o 
  -1   8   2        7.58        5.28      1.08 o 
   0   8   2       36.82       49.57      1.34 o 
   1   8   2     4168.28     4343.41    179.70 o 
   2   8   2      616.45      707.37     28.73 o 
   3   8   2      319.63      367.44      6.30 o 
   4   8   2      302.75      286.84     16.26 o 
   5   8   2     1321.86     1269.15     72.90 o 
   6   8   2       53.09       65.04      5.64 o 
   7   8   2        1.71       -1.22      3.96 o 
  -8   9   2       38.33       56.04      6.74 o 
  -7   9   2       79.65       76.85      6.32 o 
  -6   9   2        5.88        2.35      3.25 o 
  -5   9   2      589.32      614.29     30.66 o 
  -4   9   2       26.12       23.47      2.69 o 
  -3   9   2      197.65      210.19      5.01 o 
  -2   9   2       80.66       80.14      2.77 o 
  -1   9   2     1501.21     1429.63     33.54 o 
   0   9   2     3014.93     3449.32    109.39 o 
   1   9   2       24.87        5.43      1.16 o 
   2   9   2     1072.43      987.63     25.19 o 
   3   9   2     1075.03     1071.41     46.73 o 
   4   9   2        5.15        9.30      2.41 o 
   5   9   2       33.43       42.85      4.97 o 
   6   9   2       13.11        7.62      3.57 o 
   7   9   2       41.87       46.71      6.03 o 
  -7  10   2      277.72      261.15      9.61 o 
  -6  10   2       85.30       80.51      5.79 o 
  -5  10   2        9.99       11.26      2.75 o 
  -4  10   2      183.85      201.21     20.16 o 
  -3  10   2      528.89      466.75     15.59 o 
  -2  10   2       16.65       22.15      2.12 o 
  -1  10   2      279.36      256.10      6.73 o 
   0  10   2      354.01      347.68      9.20 o 
   1  10   2     3347.52     3168.95    152.64 o 
   2  10   2      263.31      280.21      5.03 o 
   3  10   2       27.58       37.85      3.02 o 
   4  10   2      163.99      148.90     21.65 o 
   5  10   2      478.00      468.56     11.76 o 
   6  10   2        4.66        7.12      3.96 o 
   7  10   2        4.71        1.05      3.97 o 
  -7  11   2       61.65       56.34      8.69 o 
  -6  11   2        1.17       -0.09      4.51 o 
  -5  11   2      865.90      884.43     42.75 o 
  -4  11   2      245.68      230.53      6.07 o 
  -3  11   2      158.60      162.73     12.94 o 
  -2  11   2     1083.68     1138.39     32.02 o 
  -1  11   2      277.08      272.27      5.78 o 
   0  11   2      744.21      797.47     21.85 o 
   1  11   2      868.69      961.48     26.18 o 
   2  11   2      638.37      662.07     31.16 o 
   3  11   2     1012.98     1035.86     27.45 o 
   4  11   2       26.74       24.93      4.35 o 
   5  11   2      305.78      326.46     13.71 o 
   6  11   2       64.68       70.66      6.25 o 
   7  11   2       38.34       57.53      8.94 o 
  -7  12   2      290.01      285.90     15.21 o 
  -6  12   2      272.60      278.25      9.69 o 
  -5  12   2       68.58       74.91      5.91 o 
  -4  12   2       52.77       51.18      4.57 o 
  -3  12   2        7.26        9.37      2.22 o 
  -2  12   2       13.69       10.45      1.95 o 
  -1  12   2        1.83        3.24      2.10 o 
   0  12   2       95.27      104.70      3.18 o 
   1  12   2     2344.08     2602.77     44.38 o 
   2  12   2      880.22      829.95     29.90 o 
   3  12   2        5.86        2.84      2.28 o 
   4  12   2      115.25      111.68      7.44 o 
   5  12   2      378.58      355.07     24.66 o 
   6  12   2       89.66       94.12      6.80 o 
  -7  13   2        1.27        2.17      5.68 o 
  -6  13   2       24.17       31.36      5.20 o 
  -5  13   2       50.12       60.96      5.91 o 
  -4  13   2     1235.20     1179.13     24.92 o 
  -3  13   2       25.24       24.30      3.12 o 
  -2  13   2      117.30      103.13      3.79 o 
  -1  13   2       30.50       28.69      2.92 o 
   0  13   2       41.97       60.10      3.79 o 
   1  13   2       87.64      106.68      4.77 o 
   2  13   2     1136.83     1026.12     43.25 o 
   3  13   2      239.41      209.99      8.12 o 
   4  13   2      356.56      377.82     43.72 o 
   5  13   2       17.63       26.49      5.94 o 
   6  13   2        0.28        1.91      5.85 o 
  -6  14   2       68.32       77.29      6.56 o 
  -5  14   2        3.42        3.31      6.69 o 
  -4  14   2       10.78        4.85      2.76 o 
  -3  14   2       61.36       67.37      5.67 o 
  -2  14   2      147.04      150.95     10.86 o 
  -1  14   2        6.82        5.94      2.41 o 
   0  14   2     1473.63     1397.37     26.09 o 
   1  14   2       68.37       67.20      3.68 o 
   2  14   2     1296.84     1214.73     18.49 o 
   3  14   2      175.25      183.39     12.68 o 
   4  14   2      266.11      266.94      9.57 o 
   5  14   2       98.01      108.20      6.86 o 
   6  14   2       52.29       77.00      6.88 o 
  -6  15   2       18.63       16.72      4.67 o 
  -5  15   2       58.04       62.65     10.03 o 
  -4  15   2       44.73       50.02      4.50 o 
  -3  15   2        1.63       -1.06      2.29 o 
  -2  15   2      676.47      720.46     22.08 o 
  -1  15   2      270.11      222.97      7.55 o 
   0  15   2      276.41      245.36      9.35 o 
   1  15   2       14.15       16.74      2.33 o 
   2  15   2      273.11      278.09      6.33 o 
   3  15   2       46.62       40.15      4.10 o 
   4  15   2      272.39      249.63     29.51 o 
   5  15   2       12.55       21.08      4.81 o 
  -6  16   2      200.68      169.70     12.87 o 
  -5  16   2        5.24        9.27      5.52 o 
  -4  16   2      170.54      156.39      6.24 o 
  -3  16   2        0.05        0.45      2.47 o 
  -2  16   2      228.46      224.71      7.72 o 
  -1  16   2      159.19      160.66     11.15 o 
   0  16   2      221.05      216.35      6.47 o 
   1  16   2       14.79        8.33      2.53 o 
   2  16   2        0.10       -3.12      2.08 o 
   3  16   2       26.77       35.70      5.85 o 
   4  16   2      542.04      586.21     21.82 o 
   5  16   2        1.66        2.26      4.37 o 
  -5  17   2        8.76        3.01      4.14 o 
  -4  17   2      139.01      132.61      7.54 o 
  -3  17   2       77.24       73.71      4.68 o 
  -2  17   2       87.08       96.34      6.59 o 
  -1  17   2       28.55       24.70      3.17 o 
   0  17   2       43.99       56.06      3.57 o 
   1  17   2       37.50       36.90      3.47 o 
   2  17   2        6.50       10.73      2.83 o 
   3  17   2       44.10       57.64      6.44 o 
   4  17   2      115.26      116.14     12.71 o 
   5  17   2       48.45       63.38      8.36 o 
  -5  18   2        8.44        5.66      4.93 o 
  -4  18   2       17.35       20.77      4.84 o 
  -3  18   2       80.35       72.17      4.95 o 
  -2  18   2      227.08      247.08      6.73 o 
  -1  18   2        6.77        8.84      2.35 o 
   0  18   2      440.30      445.75     11.92 o 
   1  18   2      127.62      131.03      7.67 o 
   2  18   2      382.19      334.90     11.67 o 
   3  18   2       69.71       84.83      7.00 o 
   4  18   2      186.05      189.89      9.39 o 
  -4  19   2      198.11      196.42      9.42 o 
  -3  19   2        1.12       -0.77      4.43 o 
  -2  19   2       18.55       21.06      4.27 o 
  -1  19   2      190.32      165.94      7.57 o 
   0  19   2       80.92      106.78      4.36 o 
   1  19   2       44.21       51.33      4.22 o 
   2  19   2        0.16       -4.03      3.18 o 
   3  19   2      213.94      210.05     13.71 o 
  -3  20   2       78.90       94.39      8.11 o 
  -2  20   2       77.62       82.37      5.12 o 
  -1  20   2        4.83        3.16      2.63 o 
   0  20   2       71.01       76.66      5.22 o 
   1  20   2      287.57      258.95      7.28 o 
   2  20   2        7.61        0.26      6.27 o 
  -2  21   2       64.32       89.51      5.09 o 
  -1  21   2      171.59      179.12      5.89 o 
   0  21   2        4.83        3.19      3.25 o 
   1  21   2        0.37        3.68      3.14 o 
  -7   0   3      100.70       99.25      8.86 o 
  -5   0   3      165.21      211.28      6.26 o 
  -3   0   3     2331.06     2364.24     75.41 o 
  -1   0   3    82328.62    65592.73    560.61 o 
   1   0   3     1093.20      983.15     50.35 o 
   3   0   3     1744.62     1800.59     15.55 o 
   5   0   3     1380.15     1288.24     24.41 o 
   7   0   3       37.47       44.64      8.03 o 
  -8   1   3       35.78       41.66      5.32 o 
  -7   1   3      196.08      183.09     12.33 o 
  -6   1   3      303.93      305.68      6.21 o 
  -5   1   3      982.61      969.57     34.82 o 
  -4   1   3      295.57      306.17      4.51 o 
  -3   1   3      198.49      225.36      3.26 o 
  -2   1   3     6707.54     6920.07     63.61 o 
  -1   1   3     7418.37     7696.70    148.26 o 
   0   1   3       76.14       67.26      1.27 o 
   1   1   3      172.87      158.55      3.21 o 
   2   1   3      748.22      840.02      7.69 o 
   3   1   3       49.66       30.06      2.08 o 
   4   1   3      119.46      134.15      7.77 o 
   5   1   3      580.72      543.04     17.93 o 
   6   1   3      172.03      159.25      7.27 o 
   7   1   3      159.37      165.98     12.96 o 
   8   1   3        6.67        9.23      5.60 o 
  -8   2   3        8.42       15.13      4.14 o 
  -7   2   3       24.68       25.88      4.80 o 
  -6   2   3       14.64       18.35      2.39 o 
  -5   2   3      332.92      364.23      6.11 o 
  -4   2   3        5.97        4.09      1.88 o 
  -3   2   3       87.51      100.41      3.74 o 
  -2   2   3     3304.80     3456.86     88.38 o 
  -1   2   3     3878.07     4283.78    154.40 o 
   0   2   3      109.35      126.02      2.98 o 
   1   2   3     2276.38     2139.38     73.27 o 
   2   2   3      598.23      673.92     19.41 o 
   3   2   3     2316.69     2345.66     95.27 o 
   4   2   3        3.12        4.25      1.65 o 
   5   2   3      219.26      209.18      8.86 o 
   6   2   3       14.85       10.83      5.60 o 
   7   2   3       13.96        1.13      3.90 o 
   8   2   3       26.43       45.41      6.32 o 
  -8   3   3       84.26       86.94      6.25 o 
  -7   3   3       21.13       19.16      4.79 o 
  -6   3   3      160.42      184.13      5.42 o 
  -5   3   3      402.62      397.41     27.10 o 
  -4   3   3      646.21      706.70     37.91 o 
  -3   3   3      135.06      128.58      2.99 o 
  -2   3   3     3016.61     3064.80     79.27 o 
  -1   3   3      586.07      576.34     17.28 o 
   0   3   3     3260.72     3128.54     71.08 o 
   1   3   3        0.50        0.69      0.74 o 
   2   3   3        4.62       12.12      1.93 o 
   3   3   3        5.88        2.60      1.83 o 
   4   3   3     1010.66      943.59     11.60 o 
   5   3   3      462.29      455.02     23.24 o 
   6   3   3        2.49        4.56      3.37 o 
   7   3   3      145.74      157.42      7.86 o 
   8   3   3       48.81       67.58      7.94 o 
  -8   4   3       23.94       33.32     15.72 o 
  -7   4   3        0.03       -2.91      2.70 o 
  -6   4   3     1201.62     1249.39     27.25 o 
  -5   4   3        2.45        2.38      1.58 o 
  -4   4   3       60.30       63.00      2.75 o 
  -3   4   3      790.31      761.10     35.23 o 
  -2   4   3      804.90      937.33      7.10 o 
  -1   4   3     3336.24     3300.12    124.21 o 
   0   4   3       49.53       54.96      2.12 o 
   1   4   3       45.75       26.38      1.10 o 
   2   4   3     1310.38     1335.98     38.43 o 
   3   4   3      383.79      400.12     39.64 o 
   4   4   3       67.52       75.89      3.10 o 
   5   4   3     2096.06     1920.55    138.69 o 
   6   4   3        9.50        7.24      5.35 o 
   7   4   3        4.94        2.28      3.84 o 
   8   4   3       22.81       25.84      5.61 o 
  -8   5   3       28.74       26.23      4.24 o 
  -7   5   3        0.29       -0.76      3.53 o 
  -6   5   3        5.08       12.17      2.86 o 
  -5   5   3      119.87      108.75      8.92 o 
  -4   5   3      492.34      500.31      8.81 o 
  -3   5   3       59.99       88.66      5.88 o 
  -2   5   3      292.10      390.05     16.31 o 
  -1   5   3     2341.39     2314.63     50.83 o 
   0   5   3      258.58      299.60      5.22 o 
   1   5   3     1568.15     1743.99     25.52 o 
   2   5   3       40.59       38.86      1.42 o 
   3   5   3      109.08      115.51      3.20 o 
   4   5   3     1691.64     1881.95     27.75 o 
   5   5   3       32.22       41.18      4.61 o 
   6   5   3       80.99       74.98      5.77 o 
   7   5   3       22.04       23.09      4.84 o 
  -8   6   3       32.57       46.41      6.72 o 
  -7   6   3      343.05      316.19      8.11 o 
  -6   6   3      105.88       95.99      4.50 o 
  -5   6   3        3.14        3.72      1.89 o 
  -4   6   3       19.00       17.42      2.06 o 
  -3   6   3       23.69       15.47      1.70 o 
  -2   6   3        0.79        5.10      1.13 o 
  -1   6   3     1059.47     1083.85     27.37 o 
   0   6   3     1479.52     1652.22     80.62 o 
   1   6   3      720.89      757.31      7.17 o 
   2   6   3      403.69      355.38      7.12 o 
   3   6   3       34.28       35.17      2.28 o 
   4   6   3      308.99      332.93      8.75 o 
   5   6   3        2.71       -0.59      2.57 o 
   6   6   3       57.22       56.94      5.54 o 
   7   6   3        8.32       16.01      4.64 o 
  -8   7   3      223.11      237.27      7.79 o 
  -7   7   3       79.13       73.57      4.81 o 
  -6   7   3       59.41       62.63      8.44 o 
  -5   7   3       37.52       42.86      3.14 o 
  -4   7   3      453.60      427.37     21.13 o 
  -3   7   3        2.37        2.66      1.42 o 
  -2   7   3      211.49      207.06      6.97 o 
  -1   7   3      140.53      184.59      8.81 o 
   0   7   3     2613.09     2551.81     40.08 o 
   1   7   3       98.26      112.67      4.30 o 
   2   7   3     1100.73     1189.23     15.47 o 
   3   7   3      343.06      343.80      6.94 o 
   4   7   3       87.33       80.21      4.96 o 
   5   7   3      117.63      141.51     11.79 o 
   6   7   3        0.21       -4.10      2.88 o 
   7   7   3        7.39        5.40      4.31 o 
  -8   8   3       65.44       71.86      5.53 o 
  -7   8   3      222.87      235.85      7.42 o 
  -6   8   3     1921.74     1712.49     55.84 o 
  -5   8   3        0.62        0.37      1.96 o 
  -4   8   3        0.54        1.12      1.76 o 
  -3   8   3      474.85      542.93     12.58 o 
  -2   8   3      127.40      112.25      2.98 o 
  -1   8   3     1272.32     1288.71     47.07 o 
   0   8   3     1728.70     1784.36     25.59 o 
   1   8   3       21.83       18.85      1.43 o 
   2   8   3      737.25      737.48     22.71 o 
   3   8   3        0.37        2.07      2.10 o 
   4   8   3      190.91      192.99      7.09 o 
   5   8   3     1337.04     1289.79    186.00 o 
   6   8   3       20.91       26.16      4.67 o 
   7   8   3        0.09        3.03      4.25 o 
  -8   9   3       31.62       46.00      6.09 o 
  -7   9   3       14.26        8.93      6.94 o 
  -6   9   3      205.58      243.85      8.69 o 
  -5   9   3      108.46      110.61      6.94 o 
  -4   9   3      466.53      420.73     29.58 o 
  -3   9   3      330.72      385.49     12.79 o 
  -2   9   3       13.79       17.58      2.49 o 
  -1   9   3       57.08       82.61      2.34 o 
   0   9   3      300.16      378.30      8.88 o 
   1   9   3      159.88      179.54      2.78 o 
   2   9   3      237.06      272.30      6.01 o 
   3   9   3      108.22      123.76      4.06 o 
   4   9   3     3555.09     3029.80    170.37 o 
   5   9   3        0.01        7.36      3.78 o 
   6   9   3       29.76       30.85      5.20 o 
   7   9   3        0.02        5.03      4.38 o 
  -7  10   3       31.20       25.33      9.53 o 
  -6  10   3      580.77      581.64     13.00 o 
  -5  10   3        5.82        0.68      2.78 o 
  -4  10   3        0.48        1.06      1.93 o 
  -3  10   3       54.95       46.19      2.92 o 
  -2  10   3      616.39      584.77     24.71 o 
  -1  10   3        0.74       -0.05      1.06 o 
   0  10   3      367.62      359.61      6.63 o 
   1  10   3        1.89        4.19      1.54 o 
   2  10   3      972.83      860.24     49.91 o 
   3  10   3        1.55        0.43      1.80 o 
   4  10   3     1668.19     1664.05    171.46 o 
   5  10   3      172.27      185.10      8.04 o 
   6  10   3       15.74        4.33      3.73 o 
   7  10   3       14.37       19.06      5.47 o 
  -7  11   3      181.41      168.37     12.79 o 
  -6  11   3        0.57        4.67      9.28 o 
  -5  11   3      229.00      225.02     10.45 o 
  -4  11   3      636.14      588.48      9.26 o 
  -3  11   3      246.08      199.30      4.68 o 
  -2  11   3        2.25        3.49      1.62 o 
  -1  11   3        0.22        0.12      1.59 o 
   0  11   3       14.78       21.05      1.93 o 
   1  11   3        1.10        4.49      2.02 o 
   2  11   3       62.21       70.04      3.65 o 
   3  11   3     1182.58     1083.60     12.81 o 
   4  11   3      166.23      151.36      7.21 o 
   5  11   3      281.62      253.66      9.34 o 
   6  11   3       59.95       75.13      6.92 o 
  -7  12   3      227.60      225.07     14.96 o 
  -6  12   3     1175.78     1106.92     18.61 o 
  -5  12   3      636.38      628.49     41.97 o 
  -4  12   3       19.28       16.52      2.84 o 
  -3  12   3        1.11        0.14      1.86 o 
  -2  12   3        4.49        2.12      1.72 o 
  -1  12   3      114.37      123.22      8.24 o 
   0  12   3     3077.57     3078.90     17.47 o 
   1  12   3      659.42      643.21     20.20 o 
   2  12   3     1095.27     1040.48     23.12 o 
   3  12   3       11.20       15.65      6.77 o 
   4  12   3       45.87       57.45      5.43 o 
   5  12   3      129.52      126.36      8.78 o 
   6  12   3        3.79        4.60      4.26 o 
  -7  13   3       66.55       83.67      7.35 o 
  -6  13   3       10.50       12.21      4.85 o 
  -5  13   3       32.09       35.04      4.81 o 
  -4  13   3       49.98       55.92      8.28 o 
  -3  13   3      200.78      184.50      4.94 o 
  -2  13   3      162.46      167.89      4.59 o 
  -1  13   3      594.75      526.33     14.31 o 
   0  13   3      229.25      213.74      4.44 o 
   1  13   3        5.48        8.90      2.57 o 
   2  13   3      101.73      103.15      3.96 o 
   3  13   3      250.28      255.09      9.11 o 
   4  13   3       96.86       98.57      6.03 o 
   5  13   3       12.45       14.34      4.55 o 
   6  13   3        0.47       -5.53      3.69 o 
  -6  14   3       55.01       62.26      6.74 o 
  -5  14   3      103.48      115.34      6.96 o 
  -4  14   3      307.72      293.64      9.57 o 
  -3  14   3       11.53       15.69      2.54 o 
  -2  14   3      410.39      416.66      9.12 o 
  -1  14   3      225.96      189.94     10.55 o 
   0  14   3       12.36       15.52      2.19 o 
   1  14   3     1647.82     1636.08     36.03 o 
   2  14   3        7.25        5.04      2.25 o 
   3  14   3        5.33        5.79      5.60 o 
   4  14   3      199.65      176.34     12.96 o 
   5  14   3       79.47       85.29      6.74 o 
   6  14   3        6.32        7.68      4.76 o 
  -6  15   3        8.62       14.18      5.35 o 
  -5  15   3      214.18      204.62      8.86 o 
  -4  15   3        3.66        0.26      3.36 o 
  -3  15   3      253.60      230.49      6.04 o 
  -2  15   3       28.34       45.28      3.51 o 
  -1  15   3      168.85      179.42      7.90 o 
   0  15   3      502.83      435.77     12.36 o 
   1  15   3       59.86       57.66      3.47 o 
   2  15   3        9.17        6.37      4.37 o 
   3  15   3      496.23      504.61     26.92 o 
   4  15   3       81.14       76.12      7.03 o 
   5  15   3       17.30       27.34      5.44 o 
  -6  16   3       74.29       83.06      6.95 o 
  -5  16   3      115.94      103.88      7.39 o 
  -4  16   3       15.00       21.51      4.59 o 
  -3  16   3      928.73      825.18     60.48 o 
  -2  16   3      110.36      102.02      5.72 o 
  -1  16   3       39.24       51.31      3.62 o 
   0  16   3      335.13      319.50      6.10 o 
   1  16   3      206.46      209.25      5.72 o 
   2  16   3      117.81      123.86      4.75 o 
   3  16   3       58.54       79.67      6.27 o 
   4  16   3       18.84       12.02      5.10 o 
   5  16   3      538.70      535.21     36.20 o 
  -5  17   3        0.87        3.58      4.37 o 
  -4  17   3      195.52      191.21     21.23 o 
  -3  17   3        2.98       -2.62      2.66 o 
  -2  17   3      161.83      158.20      5.34 o 
  -1  17   3      196.48      222.13     12.09 o 
   0  17   3       65.74       64.12      4.20 o 
   1  17   3       13.39        9.34      2.61 o 
   2  17   3      275.79      269.02     10.88 o 
   3  17   3      237.51      238.01      9.75 o 
   4  17   3        5.56        5.10      4.55 o 
  -4  18   3        2.69        1.26      4.07 o 
  -3  18   3      103.32       91.98      9.28 o 
  -2  18   3       46.91       53.28      4.32 o 
  -1  18   3       80.81       92.34      5.53 o 
   0  18   3        8.19        3.23      2.65 o 
   1  18   3      562.56      579.62     16.08 o 
   2  18   3       24.36       25.37      4.27 o 
   3  18   3       17.05        7.68      7.52 o 
   4  18   3       73.89       79.16      8.69 o 
  -4  19   3       38.39       44.47      9.61 o 
  -3  19   3       50.73       53.22      6.38 o 
  -2  19   3       46.93       58.47      4.02 o 
  -1  19   3      157.53      155.98      5.09 o 
   0  19   3       68.77       68.64      4.58 o 
   1  19   3        8.98        7.66      2.85 o 
   2  19   3      290.31      243.17      8.73 o 
   3  19   3        0.35       -1.70      4.33 o 
  -3  20   3      184.80      176.97      9.52 o 
  -2  20   3      128.74      149.76      5.27 o 
  -1  20   3      389.46      374.21     16.95 o 
   0  20   3        3.49        1.28      2.99 o 
   1  20   3      318.50      291.16      7.76 o 
   2  20   3       34.50       39.89      9.45 o 
  -1  21   3       53.43       76.97      4.67 o 
   0  21   3       83.26       88.82      6.85 o 
   1  21   3      125.39      125.01      6.56 o 
  -8   0   4      305.57      243.44     13.38 o 
  -6   0   4     1572.82     1567.11     17.49 o 
  -4   0   4      301.86      285.90      5.98 o 
  -2   0   4       10.72        6.78      1.42 o 
   0   0   4        1.28        4.97      0.93 o 
   2   0   4     4343.49     4560.63    122.39 o 
   4   0   4      398.06      388.73     13.04 o 
   6   0   4      625.43      571.98     18.73 o 
  -8   1   4       54.10       61.30      6.44 o 
  -7   1   4        1.03       -1.67      4.26 o 
  -6   1   4       91.43      103.61      4.52 o 
  -5   1   4        0.29       -1.26      1.71 o 
  -4   1   4      655.65      765.88     14.72 o 
  -3   1   4      101.84      102.16      2.21 o 
  -2   1   4     8271.32     9006.44     73.53 o 
  -1   1   4     5697.11     6279.52    105.85 o 
   0   1   4     1199.06     1137.95     15.32 o 
   1   1   4       37.60       58.29      1.63 o 
   2   1   4        6.45       11.23      1.52 o 
   3   1   4      653.12      692.38     17.40 o 
   4   1   4     2552.71     2567.92    145.13 o 
   5   1   4      142.56      156.26      6.80 o 
   6   1   4       15.17       17.70      4.49 o 
   7   1   4        3.60       11.76      4.07 o 
  -8   2   4      159.41      155.05     15.05 o 
  -7   2   4        1.10        0.67      4.51 o 
  -6   2   4      451.18      440.90     14.82 o 
  -5   2   4      352.35      346.52     12.79 o 
  -4   2   4       52.35       65.71      2.73 o 
  -3   2   4      342.97      400.94      4.49 o 
  -2   2   4     7968.85     8193.46     35.04 o 
  -1   2   4      186.81      192.71      5.01 o 
   0   2   4      562.87      534.13     11.32 o 
   1   2   4     1285.56     1324.51     46.72 o 
   2   2   4      248.71      347.46      8.90 o 
   3   2   4      105.00      119.86      3.63 o 
   4   2   4      875.56      793.60     44.22 o 
   5   2   4        0.15       -2.89      2.69 o 
   6   2   4      122.75      127.98      6.80 o 
   7   2   4       40.37       58.41      6.50 o 
  -8   3   4       18.11       11.69      4.35 o 
  -7   3   4      626.98      572.74     43.47 o 
  -6   3   4       39.17       45.23      3.66 o 
  -5   3   4        7.89        9.55      1.73 o 
  -4   3   4      230.20      217.95      5.36 o 
  -3   3   4      246.79      263.03     10.08 o 
  -2   3   4        1.96        0.88      1.08 o 
  -1   3   4      699.73      725.46      5.71 o 
   0   3   4     2055.67     1921.22     19.54 o 
   1   3   4     1335.28     1240.58     29.63 o 
   2   3   4      986.20     1058.15     22.06 o 
   3   3   4      406.20      373.46     16.02 o 
   4   3   4      575.94      552.89     36.45 o 
   5   3   4      503.44      403.68     11.54 o 
   6   3   4       49.62       49.05      5.32 o 
   7   3   4       48.04       67.67      6.21 o 
  -8   4   4       86.55       83.49      6.56 o 
  -7   4   4        8.50        8.71      3.01 o 
  -6   4   4      959.69      921.59     11.92 o 
  -5   4   4      509.95      456.52      9.32 o 
  -4   4   4      316.44      347.10     11.35 o 
  -3   4   4      812.96      771.38     15.99 o 
  -2   4   4      251.66      222.94      4.51 o 
  -1   4   4      132.39      115.09      5.06 o 
   0   4   4      105.78      102.37      2.03 o 
   1   4   4     2311.11     2476.15     47.77 o 
   2   4   4      746.45      808.19     25.90 o 
   3   4   4      499.94      531.96      7.19 o 
   4   4   4      555.28      510.48     75.07 o 
   5   4   4      766.32      718.62     13.83 o 
   6   4   4      272.38      231.01      9.95 o 
   7   4   4       26.72       28.48      4.96 o 
  -8   5   4        3.11       11.95      5.85 o 
  -7   5   4        5.00        0.26      2.76 o 
  -6   5   4       40.68       53.91      4.16 o 
  -5   5   4        0.34       -0.19      1.76 o 
  -4   5   4      472.26      443.37      7.56 o 
  -3   5   4     1687.70     1742.95     59.30 o 
  -2   5   4     1649.00     1646.10    108.48 o 
  -1   5   4      963.56      966.71     40.26 o 
   0   5   4       61.11       51.96      1.67 o 
   1   5   4       24.33       22.75      1.48 o 
   2   5   4     1138.42     1320.15     29.64 o 
   3   5   4        3.31        9.90      2.06 o 
   4   5   4       58.12       50.43      4.45 o 
   5   5   4      400.31      438.76     21.57 o 
   6   5   4        0.49       -3.29      2.93 o 
   7   5   4       67.73       72.51      6.09 o 
  -8   6   4      318.04      298.66     31.68 o 
  -7   6   4      447.23      429.17      9.39 o 
  -6   6   4      113.52      112.61      4.91 o 
  -5   6   4      413.22      403.43      9.19 o 
  -4   6   4      796.19      769.48     35.50 o 
  -3   6   4      476.74      599.34     11.80 o 
  -2   6   4      508.98      552.00     19.72 o 
  -1   6   4       78.85       92.78      2.03 o 
   0   6   4       18.53       26.19      1.45 o 
   1   6   4     2543.03     2624.94     38.47 o 
   2   6   4      443.78      504.63     17.33 o 
   3   6   4      609.46      581.61     32.45 o 
   4   6   4      712.33      702.00     17.39 o 
   5   6   4      799.35      822.68     50.83 o 
   6   6   4       19.27       24.64      4.79 o 
   7   6   4        5.15        5.01      8.53 o 
  -8   7   4        6.24       12.48     10.45 o 
  -7   7   4      710.16      659.49     19.80 o 
  -6   7   4       85.67       84.35      5.50 o 
  -5   7   4       88.95       97.84      5.02 o 
  -4   7   4       12.82       28.89      2.53 o 
  -3   7   4       37.58       23.82      1.92 o 
  -2   7   4      202.55      216.69      4.17 o 
  -1   7   4      993.97      971.03     37.97 o 
   0   7   4      242.21      255.45      3.66 o 
   1   7   4      113.72      198.26      2.85 o 
   2   7   4      305.51      294.81      7.03 o 
   3   7   4     1178.35     1132.40     55.29 o 
   4   7   4        0.51        1.61      2.71 o 
   5   7   4      117.36      117.10      6.62 o 
   6   7   4       77.82       78.82      6.52 o 
   7   7   4       60.80       76.92      7.39 o 
  -8   8   4       67.36       73.24     12.87 o 
  -7   8   4        8.03        8.99      4.07 o 
  -6   8   4       65.02       57.07      5.12 o 
  -5   8   4      407.81      403.20     13.21 o 
  -4   8   4       43.14       48.12      4.05 o 
  -3   8   4      398.98      451.81     13.25 o 
  -2   8   4     1072.69     1133.30     55.22 o 
  -1   8   4     1431.99     1355.32     51.43 o 
   0   8   4      131.98      141.46      3.71 o 
   1   8   4     1211.25     1239.86     25.42 o 
   2   8   4      402.75      429.05     10.13 o 
   3   8   4       55.52       55.18      6.86 o 
   4   8   4      308.22      311.86      9.09 o 
   5   8   4      672.00      697.71     20.40 o 
   6   8   4       11.54       15.43      4.43 o 
   7   8   4        8.13        1.72      4.67 o 
  -8   9   4       57.49       64.33      6.97 o 
  -7   9   4        0.58       -2.26      3.55 o 
  -6   9   4       62.70       69.16      5.37 o 
  -5   9   4      118.30      119.31     15.80 o 
  -4   9   4        1.77        3.65      2.47 o 
  -3   9   4     1388.25     1372.10     37.28 o 
  -2   9   4       22.28       22.66      4.36 o 
  -1   9   4       75.50       54.15      3.14 o 
   0   9   4        2.06        7.22      1.64 o 
   1   9   4       10.07       15.30      1.38 o 
   2   9   4       22.80       28.28      1.86 o 
   3   9   4        2.51       -0.70      2.45 o 
   4   9   4        5.44        0.42      4.43 o 
   5   9   4      252.46      227.76     15.30 o 
   6   9   4        0.02       -5.39      3.59 o 
   7   9   4       49.31       78.45     13.46 o 
  -7  10   4      113.22      118.90      7.61 o 
  -6  10   4       10.18        5.51      4.18 o 
  -5  10   4     1221.78     1269.44     45.73 o 
  -4  10   4      206.66      216.83     10.95 o 
  -3  10   4        0.28        6.83      5.76 o 
  -2  10   4        4.35        7.34      1.47 o 
  -1  10   4        0.15        1.52      1.72 o 
   0  10   4        7.94        3.35      1.19 o 
   1  10   4      849.45      813.84     19.93 o 
   2  10   4      696.73      705.34     14.17 o 
   3  10   4     1102.90      917.20    117.54 o 
   4  10   4        5.49        5.85      3.43 o 
   5  10   4      130.24      130.65      7.27 o 
   6  10   4       48.77       52.26      6.32 o 
  -7  11   4      109.15      107.66     12.04 o 
  -6  11   4       73.56       66.32      5.73 o 
  -5  11   4      128.81      135.50      6.66 o 
  -4  11   4     1040.98      995.57     15.49 o 
  -3  11   4       36.57       34.22      3.16 o 
  -2  11   4      105.31      116.18     14.47 o 
  -1  11   4      842.81      860.85     53.24 o 
   0  11   4       53.53       47.18      2.41 o 
   1  11   4        0.93        1.61      1.74 o 
   2  11   4      154.26      170.43      4.33 o 
   3  11   4       10.64        9.52      3.18 o 
   4  11   4      782.24      693.37     48.32 o 
   5  11   4        4.23       -1.00      3.55 o 
   6  11   4       30.64       32.01      5.38 o 
  -7  12   4       95.19       96.97     10.28 o 
  -6  12   4      273.53      263.95     14.88 o 
  -5  12   4      290.85      271.85      9.34 o 
  -4  12   4       91.69       90.88      5.61 o 
  -3  12   4       36.50       52.69      3.69 o 
  -2  12   4      745.88      694.74     43.63 o 
  -1  12   4     1043.12     1007.90     28.21 o 
   0  12   4       11.55       11.99      2.48 o 
   1  12   4      329.08      342.30      5.97 o 
   2  12   4       98.43      110.62      4.23 o 
   3  12   4        0.30       -1.82      2.71 o 
   4  12   4       15.97       24.48      4.68 o 
   5  12   4      104.98       91.83      6.62 o 
   6  12   4       65.91       75.46      8.78 o 
  -7  13   4        4.01       11.31      4.83 o 
  -6  13   4        2.66        3.55      3.84 o 
  -5  13   4       14.81       11.54      4.26 o 
  -4  13   4      176.65      173.11      7.56 o 
  -3  13   4      363.23      379.33     22.55 o 
  -2  13   4       20.44       23.12      2.26 o 
  -1  13   4      103.74      110.98      3.86 o 
   0  13   4      588.36      560.90      9.25 o 
   1  13   4      139.51      133.06      4.42 o 
   2  13   4      133.14      136.55     13.39 o 
   3  13   4        7.63        4.06      3.49 o 
   4  13   4        0.09       -0.92      3.55 o 
   5  13   4        0.09       -5.89      3.93 o 
   6  13   4       31.56       25.76      6.02 o 
  -6  14   4      412.17      402.02     30.51 o 
  -5  14   4        7.11        8.28      5.85 o 
  -4  14   4       34.44       35.30      4.96 o 
  -3  14   4       89.02       96.31      4.78 o 
  -2  14   4        3.19        6.05      2.07 o 
  -1  14   4      164.83      152.14      9.12 o 
   0  14   4       41.91       30.19      3.36 o 
   1  14   4      346.16      329.95     17.88 o 
   2  14   4      668.45      618.40     18.14 o 
   3  14   4      458.89      424.76     11.64 o 
   4  14   4      325.75      308.55     24.41 o 
   5  14   4       74.81       87.06      7.05 o 
  -6  15   4        0.01        0.59      4.49 o 
  -5  15   4       28.38       36.47      5.68 o 
  -4  15   4      485.54      486.06     16.47 o 
  -3  15   4       12.03       13.09      3.31 o 
  -2  15   4        0.37        1.35      2.13 o 
  -1  15   4      374.29      379.02     20.30 o 
   0  15   4        7.32        6.97      2.54 o 
   1  15   4      524.88      455.66      8.89 o 
   2  15   4      611.64      564.34     35.09 o 
   3  15   4       64.65       55.18      5.97 o 
   4  15   4      148.85      137.79      7.62 o 
   5  15   4        0.92       -1.91      4.54 o 
  -5  16   4        1.34        2.87      4.31 o 
  -4  16   4       23.17       29.84      5.20 o 
  -3  16   4       37.36       45.39      4.53 o 
  -2  16   4      553.78      563.66     23.87 o 
  -1  16   4      135.30      142.06      5.02 o 
   0  16   4        2.47       -0.04      2.39 o 
   1  16   4       56.36       60.58      3.92 o 
   2  16   4      141.10      144.29      6.14 o 
   3  16   4      115.36      116.78     13.96 o 
   4  16   4       85.17       86.15      7.08 o 
  -5  17   4       54.17       65.27      6.92 o 
  -4  17   4      254.54      262.65     10.87 o 
  -3  17   4      741.90      696.55     12.64 o 
  -2  17   4      116.16      116.39      5.17 o 
  -1  17   4        3.69        2.10      2.37 o 
   0  17   4       80.38       86.87      8.96 o 
   1  17   4      108.02      101.74      4.52 o 
   2  17   4       51.94       60.80      5.30 o 
   3  17   4       56.87       73.82      6.96 o 
   4  17   4       35.67       48.38      6.42 o 
  -4  18   4        1.28        6.35      4.37 o 
  -3  18   4      325.70      327.28      9.20 o 
  -2  18   4      122.56      130.96      6.27 o 
  -1  18   4        2.60        1.12      2.68 o 
   0  18   4        6.41        6.01      3.62 o 
   1  18   4       33.77       27.07      4.02 o 
   2  18   4      483.09      436.42     15.62 o 
   3  18   4       56.55       52.37      6.49 o 
  -4  19   4       41.04       53.56      6.76 o 
  -3  19   4       63.59       68.15      5.91 o 
  -2  19   4        7.72        9.78      3.70 o 
  -1  19   4       46.25       52.97      4.30 o 
   0  19   4      181.70      188.90      7.18 o 
   1  19   4        0.99       -2.72      3.25 o 
   2  19   4        1.59        2.26      3.76 o 
   3  19   4      111.33       88.56      7.56 o 
  -3  20   4        7.43        5.44      3.81 o 
  -2  20   4       94.30       91.63      5.84 o 
  -1  20   4       58.25       65.16      4.01 o 
   0  20   4       14.25       15.36      7.93 o 
   1  20   4       17.94       16.39      4.00 o 
   2  20   4      150.88      122.85      6.62 o 
  -7   0   5       17.87       16.55      6.02 o 
  -5   0   5     2998.09     2944.14     34.94 o 
  -3   0   5      847.81      830.56      7.79 o 
  -1   0   5     4082.96     4675.40     19.34 o 
   1   0   5      435.85      430.08      6.32 o 
   3   0   5     2925.64     3151.62     47.81 o 
   5   0   5      512.11      536.53     17.22 o 
   7   0   5       86.30       76.74      8.69 o 
  -8   1   5        5.65        9.02      4.07 o 
  -7   1   5       94.67       94.10      8.69 o 
  -6   1   5      142.41      147.75      8.44 o 
  -5   1   5      105.63      119.49      7.04 o 
  -4   1   5       38.43       43.31      2.00 o 
  -3   1   5     3147.25     3338.34     43.05 o 
  -2   1   5     1862.64     2057.54     41.93 o 
  -1   1   5      813.84      916.36     19.24 o 
   0   1   5        1.13        1.73      0.68 o 
   1   1   5      325.04      404.74      5.92 o 
   2   1   5      562.40      622.13     13.10 o 
   3   1   5      483.19      495.81     22.11 o 
   4   1   5        1.65       -3.34      2.48 o 
   5   1   5      351.47      375.43     10.58 o 
   6   1   5       40.42       37.73      8.36 o 
   7   1   5        5.68        2.81      4.20 o 
  -8   2   5      153.40      151.20     11.70 o 
  -7   2   5        5.80        7.55      3.72 o 
  -6   2   5      326.38      312.17      9.28 o 
  -5   2   5     1540.39     1594.96     54.80 o 
  -4   2   5      200.83      226.81      5.14 o 
  -3   2   5       89.35      105.85     10.35 o 
  -2   2   5        1.78        0.85      1.05 o 
  -1   2   5     2452.71     2509.47     39.75 o 
   0   2   5      380.41      374.06      7.50 o 
   1   2   5      180.62      198.98      3.63 o 
   2   2   5      685.76      783.00     12.02 o 
   3   2   5       27.60       30.56      2.46 o 
   4   2   5      116.14      129.73     13.46 o 
   5   2   5     3203.79     2929.40     56.09 o 
   6   2   5      134.53      132.09      7.15 o 
   7   2   5       82.06       88.86      6.74 o 
  -8   3   5       32.05       40.57      5.78 o 
  -7   3   5       95.39      101.62      6.38 o 
  -6   3   5      779.24      765.65     35.28 o 
  -5   3   5      276.43      258.04      5.98 o 
  -4   3   5      442.11      424.86     12.53 o 
  -3   3   5      953.63      966.26     12.60 o 
  -2   3   5     1531.43     1733.18     39.56 o 
  -1   3   5       24.55       43.42      1.38 o 
   0   3   5     1252.65     1166.51      7.31 o 
   1   3   5      705.74      827.54     13.57 o 
   2   3   5      515.70      604.31     18.13 o 
   3   3   5        3.72        4.80      1.67 o 
   4   3   5      155.29      154.89     10.45 o 
   5   3   5       86.24       88.56      5.97 o 
   6   3   5        8.52        1.32      3.85 o 
   7   3   5       19.94       25.22      5.17 o 
  -8   4   5       31.03       38.59      8.78 o 
  -7   4   5        4.64       -0.17      7.02 o 
  -6   4   5      759.54      758.72     19.98 o 
  -5   4   5      457.92      458.21     14.48 o 
  -4   4   5      137.30      165.87      4.42 o 
  -3   4   5      334.31      328.57      3.80 o 
  -2   4   5     1535.09     1585.43     29.34 o 
  -1   4   5     2381.82     2405.51     29.56 o 
   0   4   5      728.47      655.47      6.68 o 
   1   4   5      562.06      505.08     20.59 o 
   2   4   5      471.68      452.48     11.62 o 
   3   4   5      225.97      251.79     12.62 o 
   4   4   5      298.80      279.85      8.36 o 
   5   4   5      743.54      762.93     31.35 o 
   6   4   5      393.46      391.20     11.64 o 
   7   4   5       20.12       20.49      5.02 o 
  -8   5   5      165.00      168.62      8.63 o 
  -7   5   5        1.04       -2.83      3.07 o 
  -6   5   5      123.42      137.68      5.23 o 
  -5   5   5      590.32      589.61     24.65 o 
  -4   5   5      185.77      172.58      5.52 o 
  -3   5   5        0.32       -0.65      1.03 o 
  -2   5   5      502.47      457.71     10.45 o 
  -1   5   5        0.49        2.64      1.03 o 
   0   5   5       27.63       25.98      1.63 o 
   1   5   5      509.46      614.46     15.86 o 
   2   5   5       11.40       12.18      2.03 o 
   3   5   5      211.60      220.64      6.29 o 
   4   5   5      734.83      699.97     13.00 o 
   5   5   5      444.62      435.71     16.05 o 
   6   5   5        1.68       -2.59      3.37 o 
   7   5   5        3.38        2.51      5.52 o 
  -8   6   5       74.62       83.34      7.25 o 
  -7   6   5        2.55       -2.02      4.10 o 
  -6   6   5      787.60      795.10     11.56 o 
  -5   6   5       46.59       53.17      3.60 o 
  -4   6   5      164.19      144.08      6.60 o 
  -3   6   5       28.10       39.85      1.89 o 
  -2   6   5      575.11      582.53     14.12 o 
  -1   6   5      905.14      872.03     32.21 o 
   0   6   5      989.84     1063.39     17.74 o 
   1   6   5        3.97        4.02      1.17 o 
   2   6   5     1761.54     1745.10     58.66 o 
   3   6   5       93.12       76.16      3.40 o 
   4   6   5      353.24      332.44     33.10 o 
   5   6   5       24.17       19.96      4.28 o 
   6   6   5      300.64      306.56     10.64 o 
   7   6   5       13.40       22.71      5.08 o 
  -8   7   5       28.10       50.89      6.44 o 
  -7   7   5      165.37      154.57      7.86 o 
  -6   7   5       66.04       60.74      4.43 o 
  -5   7   5      255.99      235.04     16.22 o 
  -4   7   5     1102.16     1097.06     52.50 o 
  -3   7   5      155.98      167.41      3.40 o 
  -2   7   5      362.01      347.20      7.79 o 
  -1   7   5       31.42       39.28      2.02 o 
   0   7   5     2622.86     2636.10     89.32 o 
   1   7   5       15.68       19.07      1.62 o 
   2   7   5       38.66       30.25      1.96 o 
   3   7   5      446.03      469.97     18.60 o 
   4   7   5      145.82      150.18      7.61 o 
   5   7   5       34.89       29.51      4.52 o 
   6   7   5        0.28        2.89      3.95 o 
   7   7   5       87.38       87.89     10.45 o 
  -8   8   5       53.65       56.86      6.74 o 
  -7   8   5      116.65       97.28      6.62 o 
  -6   8   5      468.95      435.19     22.57 o 
  -5   8   5       36.39       51.69      4.57 o 
  -4   8   5       13.67       20.64      3.24 o 
  -3   8   5      192.07      197.66      5.03 o 
  -2   8   5     1613.07     1765.93     63.47 o 
  -1   8   5      111.51      154.35      5.08 o 
   0   8   5       92.27       80.25      2.40 o 
   1   8   5      607.93      678.15     14.85 o 
   2   8   5     1660.67     1706.27     72.85 o 
   3   8   5      210.44      166.44     10.90 o 
   4   8   5       20.27       12.35      3.37 o 
   5   8   5        4.85        3.41      3.42 o 
   6   8   5      121.39      109.52      7.21 o 
   7   8   5        8.55       19.48      5.25 o 
  -8   9   5       22.27       32.63      5.90 o 
  -7   9   5        0.01        6.68      3.31 o 
  -6   9   5       24.19       30.03      4.59 o 
  -5   9   5        0.06       -0.86      2.65 o 
  -4   9   5       21.81       28.11      4.10 o 
  -3   9   5      195.56      186.65      8.64 o 
  -2   9   5      429.96      484.45     11.75 o 
  -1   9   5      200.11      198.51      6.46 o 
   0   9   5      271.48      213.90      4.48 o 
   1   9   5      134.83      122.88      5.92 o 
   2   9   5       61.42       62.48      2.56 o 
   3   9   5        0.95       -0.39      2.61 o 
   4   9   5      432.30      429.26     11.05 o 
   5   9   5        0.36       -2.86      2.95 o 
   6   9   5       51.31       61.65      6.25 o 
  -7  10   5       14.15       10.66      4.54 o 
  -6  10   5      441.71      403.26     11.16 o 
  -5  10   5       96.19       96.17     10.12 o 
  -4  10   5      221.43      196.44     11.79 o 
  -3  10   5       29.62       44.63      3.29 o 
  -2  10   5       15.55       13.64      1.63 o 
  -1  10   5      104.36      125.31      7.58 o 
   0  10   5        5.93        7.42      1.41 o 
   1  10   5      228.43      258.26      4.22 o 
   2  10   5      112.93      102.59      4.54 o 
   3  10   5      249.57      220.44      7.83 o 
   4  10   5       79.65       76.97      5.93 o 
   5  10   5       75.59       82.52      6.32 o 
   6  10   5       14.15       19.47      6.44 o 
  -7  11   5       51.91       61.46     15.88 o 
  -6  11   5      135.23      131.26     11.95 o 
  -5  11   5       70.61       71.90      5.38 o 
  -4  11   5        0.75        7.06      2.77 o 
  -3  11   5      709.22      743.33     11.67 o 
  -2  11   5      164.31      140.03      3.73 o 
  -1  11   5      278.27      292.78      6.22 o 
   0  11   5     1842.70     1791.10     42.36 o 
   1  11   5      291.08      295.62      8.21 o 
   2  11   5      290.57      263.28      6.55 o 
   3  11   5      209.31      227.03      8.15 o 
   4  11   5        0.42       -4.01      3.34 o 
   5  11   5       45.80       55.87      7.44 o 
   6  11   5        4.13        8.01      4.91 o 
  -7  12   5        0.79        4.13      4.42 o 
  -6  12   5       43.49       53.14      6.21 o 
  -5  12   5      533.12      543.94     15.05 o 
  -4  12   5      137.00      142.33      6.74 o 
  -3  12   5      117.87      126.94      5.08 o 
  -2  12   5      254.66      264.28      5.16 o 
  -1  12   5      207.34      191.79      4.58 o 
   0  12   5      135.12      117.91      4.51 o 
   1  12   5        0.59        1.22      2.18 o 
   2  12   5      144.42      134.96      5.11 o 
   3  12   5       42.52       40.33      8.69 o 
   4  12   5        7.38        9.28      3.78 o 
   5  12   5       42.52       52.20      6.38 o 
   6  12   5       36.10       29.64     10.37 o 
  -7  13   5       31.06       37.50      6.03 o 
  -6  13   5       15.35       14.16      7.27 o 
  -5  13   5       91.65       81.85      8.28 o 
  -4  13   5        1.47       -3.59      3.59 o 
  -3  13   5      213.91      195.22     10.55 o 
  -2  13   5       35.02       40.47      2.82 o 
  -1  13   5      109.32      110.65      3.78 o 
   0  13   5      320.90      319.06     10.97 o 
   1  13   5      383.37      347.80      7.76 o 
   2  13   5       61.69       59.10      4.12 o 
   3  13   5       17.24       19.50      8.11 o 
   4  13   5       77.25       74.00      5.85 o 
   5  13   5       21.60       37.52      6.08 o 
  -6  14   5       42.79       50.16      6.38 o 
  -5  14   5      102.27      110.21      6.84 o 
  -4  14   5        1.80        4.06      3.47 o 
  -3  14   5      162.07      162.90      6.01 o 
  -2  14   5        6.65        7.80      2.23 o 
  -1  14   5      315.10      295.53      6.08 o 
   0  14   5      225.83      209.64      6.30 o 
   1  14   5       54.53       44.03      4.08 o 
   2  14   5      101.44      101.97      6.89 o 
   3  14   5      154.63      140.07      7.09 o 
   4  14   5       38.55       35.50      5.33 o 
   5  14   5       71.37       79.48      7.80 o 
  -6  15   5        0.13        3.83      4.78 o 
  -5  15   5      107.27      116.11      7.39 o 
  -4  15   5       12.32       15.59     12.12 o 
  -3  15   5      463.71      444.04     12.66 o 
  -2  15   5       74.15       64.28      5.59 o 
  -1  15   5       34.46       42.30      3.40 o 
   0  15   5      117.97      121.69      6.04 o 
   1  15   5      181.65      168.26      8.01 o 
   2  15   5        8.68       12.30      3.16 o 
   3  15   5       91.12       95.29      8.03 o 
   4  15   5       15.80       15.45      4.66 o 
   5  15   5      179.37      167.03      9.04 o 
  -5  16   5      280.64      272.30     10.64 o 
  -4  16   5        1.75       -1.57      3.54 o 
  -3  16   5       46.89       63.65      4.84 o 
  -2  16   5       35.20       37.33      3.58 o 
  -1  16   5       57.59       59.13      3.75 o 
   0  16   5       29.66       25.25      5.44 o 
   1  16   5      453.41      397.57     15.38 o 
   2  16   5        9.19        6.39      3.58 o 
   3  16   5      156.12      168.72      8.45 o 
   4  16   5       10.58       28.80      6.69 o 
  -5  17   5       39.88       52.46      6.80 o 
  -4  17   5      137.71      131.06      7.86 o 
  -3  17   5      185.97      204.61      7.46 o 
  -2  17   5        0.41       -1.05      2.89 o 
  -1  17   5       31.88       33.25      4.13 o 
   0  17   5        3.93        0.38      3.08 o 
   1  17   5        8.72        9.98      3.27 o 
   2  17   5       29.25       31.28      4.23 o 
   3  17   5       63.51       77.44      7.39 o 
   4  17   5       42.04       69.80      7.09 o 
  -4  18   5       54.27       53.18      6.56 o 
  -3  18   5        1.25        1.51      3.55 o 
  -2  18   5       10.39       12.02      3.46 o 
  -1  18   5      174.22      162.24      8.27 o 
   0  18   5       16.85       14.23      3.61 o 
   1  18   5       39.10       40.12      4.65 o 
   2  18   5       71.95       84.60      6.58 o 
   3  18   5       23.53       19.49      8.61 o 
  -3  19   5       57.91       70.72      5.95 o 
  -2  19   5       57.06       54.45      5.57 o 
  -1  19   5       21.84       14.68      4.79 o 
   0  19   5       31.73       45.91      4.79 o 
   1  19   5       56.48       63.24      5.64 o 
   2  19   5       39.77       46.23      5.27 o 
  -2  20   5       15.85       14.28      8.06 o 
  -1  20   5       69.29       63.68     12.12 o 
   0  20   5       63.22       60.32      5.59 o 
   1  20   5       10.44       12.52      4.81 o 
  -8   0   6      160.68      153.15     11.03 o 
  -6   0   6     1929.74     1913.38     31.60 o 
  -4   0   6     1664.08     1524.15     23.57 o 
  -2   0   6      475.99      531.68     11.54 o 
   0   0   6       28.45       38.57      2.18 o 
   2   0   6     2527.17     2496.49    190.10 o 
   4   0   6       45.24       51.72      4.96 o 
   6   0   6      194.33      190.77     11.87 o 
  -8   1   6       19.24       26.19      4.81 o 
  -7   1   6      152.40      150.98      7.39 o 
  -6   1   6       13.67       16.54      4.77 o 
  -5   1   6       43.68       45.26      4.43 o 
  -4   1   6      437.57      379.27      8.57 o 
  -3   1   6     1985.70     1929.56     41.67 o 
  -2   1   6     5573.80     5912.66    120.08 o 
  -1   1   6      219.67      249.88      9.39 o 
   0   1   6      168.20      151.95      2.50 o 
   1   1   6        0.33        1.60      0.94 o 
   2   1   6      216.59      263.55      9.41 o 
   3   1   6      677.44      668.57     13.09 o 
   4   1   6       52.03       57.01      3.54 o 
   5   1   6      222.36      186.44     11.37 o 
   6   1   6        8.08       14.89      4.38 o 
   7   1   6        0.00       -1.27      4.85 o 
  -8   2   6       67.79       79.89      7.09 o 
  -7   2   6       76.76       71.84      6.19 o 
  -6   2   6      547.19      508.29     12.62 o 
  -5   2   6      480.97      497.78     10.82 o 
  -4   2   6      429.07      431.65     22.20 o 
  -3   2   6     1060.85     1107.65     28.73 o 
  -2   2   6     4290.67     4773.36    129.60 o 
  -1   2   6     1019.62     1003.13     22.60 o 
   0   2   6      549.57      520.02     11.30 o 
   1   2   6      110.74      120.34      3.27 o 
   2   2   6      314.86      338.93     10.47 o 
   3   2   6        6.58       12.10      2.34 o 
   4   2   6       10.23       10.63      2.41 o 
   5   2   6       39.06       49.08      5.37 o 
   6   2   6      432.51      403.50     13.54 o 
   7   2   6        3.56       -2.51      5.60 o 
  -8   3   6        1.62        4.17      4.17 o 
  -7   3   6        0.62        0.51      3.33 o 
  -6   3   6        0.08        1.70      6.10 o 
  -5   3   6       75.12       60.52      4.54 o 
  -4   3   6      157.27      143.70      4.10 o 
  -3   3   6     3420.35     3385.84     35.46 o 
  -2   3   6     1011.77     1086.26     20.69 o 
  -1   3   6      277.80      358.97      3.51 o 
   0   3   6       62.62       37.65      1.41 o 
   1   3   6       43.94       55.89      1.96 o 
   2   3   6       83.95      100.51      2.67 o 
   3   3   6      211.94      199.08      9.74 o 
   4   3   6     2309.77     2222.69     81.02 o 
   5   3   6        6.13        5.54      3.64 o 
   6   3   6       35.53       47.50      6.15 o 
   7   3   6       10.50       14.91      5.32 o 
  -8   4   6       13.25       15.11      6.69 o 
  -7   4   6      207.37      204.65      8.57 o 
  -6   4   6      548.76      465.48     11.41 o 
  -5   4   6      640.56      650.56     12.41 o 
  -4   4   6      148.29      143.50      4.26 o 
  -3   4   6     1542.18     1764.76     14.94 o 
  -2   4   6      532.44      575.60      8.56 o 
  -1   4   6     1473.72     1605.52     26.72 o 
   0   4   6      310.71      362.02      4.67 o 
   1   4   6       25.91       30.81      1.77 o 
   2   4   6      820.73      790.79     14.78 o 
   3   4   6      728.29      719.96      8.67 o 
   4   4   6      268.53      266.85      7.01 o 
   5   4   6      462.78      434.84     11.64 o 
   6   4   6      182.21      153.55      9.70 o 
   7   4   6       42.66       55.24     12.46 o 
  -8   5   6      106.40      113.26      8.61 o 
  -7   5   6       61.24       65.09      6.26 o 
  -6   5   6        3.88        1.64      2.97 o 
  -5   5   6      100.32      100.14      4.25 o 
  -4   5   6       28.99       31.66      2.90 o 
  -3   5   6        1.96        3.89      1.44 o 
  -2   5   6     1919.27     1961.28     10.79 o 
  -1   5   6      673.51      679.08      9.65 o 
   0   5   6      444.35      485.29     10.43 o 
   1   5   6      115.52       98.81      3.01 o 
   2   5   6        2.52        0.66      1.28 o 
   3   5   6      115.88      112.25      4.30 o 
   4   5   6       81.52       84.05      4.46 o 
   5   5   6       21.32       37.17      5.10 o 
   6   5   6       10.19        5.52      6.35 o 
   7   5   6       42.30       43.91      9.20 o 
  -8   6   6      129.98      122.55      7.86 o 
  -7   6   6        9.96        2.62      3.49 o 
  -6   6   6       45.21       49.38      5.26 o 
  -5   6   6     1406.20     1367.89     37.23 o 
  -4   6   6       45.38       47.07      3.73 o 
  -3   6   6       14.48       32.68      2.42 o 
  -2   6   6      191.87      241.08     12.33 o 
  -1   6   6     3159.51     3132.26     28.65 o 
   0   6   6       58.74       38.14      1.81 o 
   1   6   6       47.61       59.72      2.24 o 
   2   6   6        6.92        8.16      1.58 o 
   3   6   6      210.85      222.60      5.15 o 
   4   6   6       49.38       53.01      4.05 o 
   5   6   6      243.40      249.76      9.10 o 
   6   6   6       39.62       48.48      6.03 o 
  -8   7   6      125.03      147.35      8.57 o 
  -7   7   6      155.04      137.63      7.62 o 
  -6   7   6        3.73        4.81      3.29 o 
  -5   7   6       35.55       36.46      3.59 o 
  -4   7   6      213.90      195.72     10.45 o 
  -3   7   6      299.37      262.15     13.24 o 
  -2   7   6      768.86      685.74     25.55 o 
  -1   7   6      387.99      430.32      9.53 o 
   0   7   6       19.39       36.20      1.92 o 
   1   7   6      742.02      647.74     11.46 o 
   2   7   6        0.10       -0.96      1.32 o 
   3   7   6      922.77      900.17     27.92 o 
   4   7   6      181.96      198.79     26.42 o 
   5   7   6       37.78       41.49      7.52 o 
   6   7   6      123.32      108.24     18.56 o 
  -8   8   6       59.28       51.83      6.90 o 
  -7   8   6      224.13      214.78      9.04 o 
  -6   8   6        0.18       -2.30      3.76 o 
  -5   8   6      939.70      880.83     15.80 o 
  -4   8   6        8.67        5.17      2.47 o 
  -3   8   6       38.57       29.13      2.73 o 
  -2   8   6      334.67      396.11     19.96 o 
  -1   8   6     1686.27     1683.60     46.21 o 
   0   8   6      226.96      256.40      5.39 o 
   1   8   6       40.92       51.43      2.24 o 
   2   8   6       29.14       36.10      2.31 o 
   3   8   6      570.13      563.95     16.39 o 
   4   8   6      452.60      457.68     24.49 o 
   5   8   6      212.86      209.29     13.21 o 
   6   8   6       28.55       35.97      5.78 o 
  -7   9   6       18.53       16.94      4.93 o 
  -6   9   6      123.37      123.98      6.59 o 
  -5   9   6        8.41       12.81      3.93 o 
  -4   9   6       11.89       17.15      4.26 o 
  -3   9   6       29.87       44.66      3.21 o 
  -2   9   6      110.14      108.19      4.80 o 
  -1   9   6      125.21      173.81      8.47 o 
   0   9   6        0.92       -0.17      1.26 o 
   1   9   6      275.06      248.03      9.35 o 
   2   9   6      107.97      113.92      3.28 o 
   3   9   6      930.38      854.85     11.47 o 
   4   9   6        0.98       -2.34      2.96 o 
   5   9   6       57.67       68.23      6.38 o 
   6   9   6       51.40       71.28      7.37 o 
  -7  10   6      202.56      203.83      9.86 o 
  -6  10   6      192.76      197.32      8.21 o 
  -5  10   6      236.80      223.59     15.47 o 
  -4  10   6      498.41      444.25     10.42 o 
  -3  10   6       65.93       68.36      3.72 o 
  -2  10   6      115.28      105.04      3.97 o 
  -1  10   6      140.23      132.65      4.55 o 
   0  10   6       78.96       75.95      2.63 o 
   1  10   6       29.46       28.78      2.28 o 
   2  10   6       35.09       45.39      3.16 o 
   3  10   6     1432.06     1376.51     19.01 o 
   4  10   6       41.40       39.25      5.14 o 
   5  10   6      216.34      232.99     14.46 o 
   6  10   6       55.25       69.48      7.39 o 
  -7  11   6       50.53       50.90      6.32 o 
  -6  11   6      158.19      144.46      7.74 o 
  -5  11   6      131.44      122.66      6.49 o 
  -4  11   6       86.59       85.28      5.42 o 
  -3  11   6       61.72       51.63      3.66 o 
  -2  11   6      175.62      191.90      8.86 o 
  -1  11   6        5.18        5.89      4.42 o 
   0  11   6       54.84       52.71      2.68 o 
   1  11   6      253.82      242.30      8.32 o 
   2  11   6      173.36      174.82      8.31 o 
   3  11   6        7.34        7.80      3.52 o 
   4  11   6        0.22       -3.31      3.49 o 
   5  11   6      232.59      243.79     11.54 o 
   6  11   6        0.69       -4.47      4.42 o 
  -7  12   6      199.92      170.20     13.04 o 
  -6  12   6       68.29       74.68      6.35 o 
  -5  12   6       27.88       24.44      5.27 o 
  -4  12   6      130.75      123.48      6.50 o 
  -3  12   6       66.67       81.62      4.37 o 
  -2  12   6      305.34      294.23     33.69 o 
  -1  12   6     1475.65     1475.05     34.26 o 
   0  12   6      604.25      524.75     23.94 o 
   1  12   6       10.17       11.35      2.71 o 
   2  12   6      325.03      311.98     12.61 o 
   3  12   6       65.58       62.10      5.40 o 
   4  12   6       12.63       15.86      4.37 o 
   5  12   6       31.88       31.70     11.37 o 
  -6  13   6        4.46        2.19      4.30 o 
  -5  13   6       36.01       33.06      6.19 o 
  -4  13   6       37.76       41.81      8.36 o 
  -3  13   6       51.36       50.60      4.11 o 
  -2  13   6      895.52      785.47     73.73 o 
  -1  13   6       47.65       55.31      3.80 o 
   0  13   6        1.28        1.41      2.37 o 
   1  13   6      179.65      185.82     14.16 o 
   2  13   6       31.66       47.86      4.21 o 
   3  13   6       41.93       52.14      9.70 o 
   4  13   6       93.34       91.12     12.29 o 
   5  13   6       10.55        9.09      4.25 o 
  -6  14   6       72.71       77.67      7.44 o 
  -5  14   6       69.03       70.83      5.97 o 
  -4  14   6      153.51      158.87     14.96 o 
  -3  14   6       14.51       18.46      3.47 o 
  -2  14   6        2.07        4.02      3.30 o 
  -1  14   6        3.30        0.53      2.46 o 
   0  14   6      332.26      325.84      7.76 o 
   1  14   6      180.83      166.78      6.40 o 
   2  14   6      103.30      109.70      5.84 o 
   3  14   6      131.35      108.23      6.69 o 
   4  14   6        1.09        3.18      6.77 o 
   5  14   6       20.73       31.21      6.21 o 
  -6  15   6       98.79       93.31      9.70 o 
  -5  15   6        0.21       -0.81      4.08 o 
  -4  15   6        8.98        5.83      3.96 o 
  -3  15   6        0.43       -4.14      2.76 o 
  -2  15   6      105.10       86.48      6.00 o 
  -1  15   6      418.10      370.36     36.87 o 
   0  15   6      255.78      239.42     12.61 o 
   1  15   6      196.99      205.42     17.95 o 
   2  15   6      127.41      124.41      9.61 o 
   3  15   6      213.26      187.18      8.68 o 
   4  15   6       78.94       95.24      8.53 o 
  -5  16   6        1.39        1.35      4.25 o 
  -4  16   6      377.97      368.21     26.00 o 
  -3  16   6      221.41      208.13      7.33 o 
  -2  16   6      439.62      403.39     11.82 o 
  -1  16   6       63.00       62.56      6.08 o 
   0  16   6       14.32       18.80      4.20 o 
   1  16   6       10.83       15.81      3.66 o 
   2  16   6      285.37      275.11     10.55 o 
   3  16   6        7.30        9.94      6.27 o 
   4  16   6       70.29       77.17      7.74 o 
  -5  17   6       36.43       42.81      6.32 o 
  -4  17   6      172.19      162.26      8.57 o 
  -3  17   6      195.25      195.46      7.43 o 
  -2  17   6      249.30      262.80     14.71 o 
  -1  17   6        0.33       -0.60      4.10 o 
   0  17   6       87.14       86.50      5.10 o 
   1  17   6       66.55       79.84      5.46 o 
   2  17   6       72.62       73.93      5.29 o 
   3  17   6       26.40       38.01      7.27 o 
  -4  18   6       12.52       14.24      7.27 o 
  -3  18   6       38.16       38.74      5.98 o 
  -2  18   6       46.62       53.97      5.30 o 
  -1  18   6        3.36        5.02      6.27 o 
   0  18   6       13.04       20.19      5.12 o 
   1  18   6        1.35       -0.88      3.21 o 
   2  18   6       29.37       35.90      4.75 o 
  -3  19   6      161.14      157.49      7.36 o 
  -2  19   6      205.29      188.94      7.92 o 
  -1  19   6       65.05       57.72      6.73 o 
   0  19   6      106.12      107.28      7.47 o 
   1  19   6       72.06       72.18      5.98 o 
  -1  20   6       22.05       30.91      6.15 o 
  -7   0   7      471.25      463.47     17.56 o 
  -5   0   7      905.03      754.05     18.89 o 
  -3   0   7      195.76      227.55      9.03 o 
  -1   0   7     1865.44     1880.34     54.41 o 
   1   0   7      441.59      523.98      6.66 o 
   3   0   7      430.61      455.78     20.48 o 
   5   0   7       21.10       36.11      7.19 o 
  -8   1   7        6.31       10.30      4.43 o 
  -7   1   7       78.43       68.74      5.85 o 
  -6   1   7        1.84       -0.33      2.84 o 
  -5   1   7      261.03      256.14      8.16 o 
  -4   1   7        3.07        5.02      2.36 o 
  -3   1   7      187.10      220.20      6.38 o 
  -2   1   7      964.87     1136.52     18.34 o 
  -1   1   7       67.61       74.36      1.94 o 
   0   1   7       15.09       19.86      1.27 o 
   1   1   7      158.64      145.28      2.83 o 
   2   1   7      168.72      184.76      4.49 o 
   3   1   7       37.85       34.21      2.87 o 
   4   1   7       82.51       88.74      5.70 o 
   5   1   7       83.69       83.89      6.09 o 
   6   1   7        1.38        3.94      3.95 o 
  -8   2   7       25.22       23.37      5.30 o 
  -7   2   7       56.02       62.78      7.61 o 
  -6   2   7       34.95       39.00      4.83 o 
  -5   2   7      963.69      928.05     14.89 o 
  -4   2   7      131.72      134.22      5.77 o 
  -3   2   7     3333.62     3428.22     82.96 o 
  -2   2   7        0.26       -0.63      1.23 o 
  -1   2   7      823.74      809.24     12.84 o 
   0   2   7      497.24      485.70      8.99 o 
   1   2   7      463.23      463.41      6.64 o 
   2   2   7       13.25       21.43      2.24 o 
   3   2   7      888.41      842.82     16.84 o 
   4   2   7       75.94       67.72      3.59 o 
   5   2   7       26.12       20.23      4.61 o 
   6   2   7        1.37       -2.20      7.11 o 
  -8   3   7        5.18       -1.00      4.14 o 
  -7   3   7       32.11       29.21      5.02 o 
  -6   3   7       22.08       23.21      4.24 o 
  -5   3   7       77.42       67.73      5.08 o 
  -4   3   7      116.90      100.23      6.94 o 
  -3   3   7     1269.79     1364.38     15.59 o 
  -2   3   7      172.97      189.51      4.03 o 
  -1   3   7      408.65      362.25      5.40 o 
   0   3   7       26.22       30.54      1.50 o 
   1   3   7      189.51      228.55      7.47 o 
   2   3   7      251.45      229.97      4.82 o 
   3   3   7        6.93        3.40      2.61 o 
   4   3   7       38.01       47.23      4.27 o 
   5   3   7      242.77      237.01      9.61 o 
   6   3   7        0.01       -5.57      3.71 o 
  -8   4   7        0.91       -0.33      4.30 o 
  -7   4   7      219.39      223.08     10.78 o 
  -6   4   7        4.23        2.20      3.00 o 
  -5   4   7      830.44      713.42     13.36 o 
  -4   4   7     1251.61     1152.20     26.08 o 
  -3   4   7       39.71       51.42      2.26 o 
  -2   4   7      963.13     1000.30     20.30 o 
  -1   4   7     1187.30     1175.57     19.67 o 
   0   4   7      130.29      152.09      4.54 o 
   1   4   7       28.53       36.45      2.04 o 
   2   4   7       41.37       43.59      2.67 o 
   3   4   7      798.73      760.81     13.46 o 
   4   4   7      330.76      324.71      6.85 o 
   5   4   7       39.85       49.80      5.44 o 
   6   4   7       11.34       20.80      9.95 o 
  -8   5   7       49.21       46.12      6.44 o 
  -7   5   7      151.21      136.80      7.51 o 
  -6   5   7       14.04       13.69      3.72 o 
  -5   5   7       12.39       19.64      9.20 o 
  -4   5   7      120.26      110.51      3.96 o 
  -3   5   7       14.31       30.53      2.08 o 
  -2   5   7      553.12      565.43     21.59 o 
  -1   5   7      323.92      363.45      4.54 o 
   0   5   7      342.81      368.04      4.47 o 
   1   5   7      532.13      548.91     11.65 o 
   2   5   7       10.75       14.34      1.75 o 
   3   5   7      194.70      210.80      5.22 o 
   4   5   7       15.39       11.16      2.69 o 
   5   5   7       42.50       25.19      4.61 o 
   6   5   7       10.06       11.45      4.73 o 
  -8   6   7      334.46      312.44     11.58 o 
  -7   6   7        7.26        8.91      3.90 o 
  -6   6   7       14.21       16.48      5.85 o 
  -5   6   7      802.26      761.86     25.33 o 
  -4   6   7       19.09       24.09      2.76 o 
  -3   6   7      769.54      815.80      8.10 o 
  -2   6   7     1016.75     1033.78     25.42 o 
  -1   6   7       21.38       41.55      1.98 o 
   0   6   7     1250.67     1211.15     12.96 o 
   1   6   7      226.65      251.33      4.70 o 
   2   6   7       93.63       87.66      3.10 o 
   3   6   7      753.12      757.66     27.27 o 
   4   6   7       52.84       58.12      4.28 o 
   5   6   7      113.16      106.22      6.86 o 
   6   6   7      310.30      309.21     11.47 o 
  -8   7   7        9.88       12.12      5.52 o 
  -7   7   7       52.59       52.69      6.08 o 
  -6   7   7       55.87       59.75      5.91 o 
  -5   7   7       48.18       55.19      5.38 o 
  -4   7   7      446.57      437.40      7.92 o 
  -3   7   7      249.48      268.94      5.69 o 
  -2   7   7      977.22      911.16     11.49 o 
  -1   7   7       51.28       59.21      2.21 o 
   0   7   7      808.02      796.06      8.27 o 
   1   7   7      184.70      182.68      3.75 o 
   2   7   7      835.23      844.29     13.11 o 
   3   7   7      159.39      129.31      4.39 o 
   4   7   7      332.03      327.39     12.09 o 
   5   7   7       93.11       96.56      6.62 o 
   6   7   7        0.68       -3.46      5.85 o 
  -8   8   7       40.85       54.86      6.92 o 
  -7   8   7       46.78       49.41      6.03 o 
  -6   8   7       48.15       47.89      5.19 o 
  -5   8   7        0.00        2.26      3.05 o 
  -4   8   7      977.14     1005.83     14.59 o 
  -3   8   7      259.96      263.80      5.95 o 
  -2   8   7      129.11      148.29      5.52 o 
  -1   8   7       13.25        8.19      1.50 o 
   0   8   7      547.84      491.22     17.62 o 
   1   8   7      196.30      203.97      7.34 o 
   2   8   7      400.09      369.81      5.57 o 
   3   8   7       34.92       42.60      3.23 o 
   4   8   7      132.23      137.19      5.66 o 
   5   8   7       18.86       21.64      5.02 o 
   6   8   7      230.60      204.81     22.99 o 
  -7   9   7        0.09       -2.01      5.52 o 
  -6   9   7      120.67      118.54      6.85 o 
  -5   9   7       77.56       70.09      6.35 o 
  -4   9   7       38.09       41.25      5.35 o 
  -3   9   7        0.72       -0.30      2.25 o 
  -2   9   7      505.70      489.14     17.67 o 
  -1   9   7      183.99      177.68      3.59 o 
   0   9   7       62.28       62.02      2.49 o 
   1   9   7      289.92      297.87      8.20 o 
   2   9   7       35.25       25.55      2.31 o 
   3   9   7      168.08      173.42      5.62 o 
   4   9   7       10.21       11.88      4.25 o 
   5   9   7        0.06        1.22      3.76 o 
   6   9   7       35.79       39.61      6.62 o 
  -7  10   7        2.82       -4.31      6.19 o 
  -6  10   7       63.92       71.08      6.23 o 
  -5  10   7        1.37       -0.92      3.07 o 
  -4  10   7      321.85      327.80      9.45 o 
  -3  10   7       29.92       44.22      3.71 o 
  -2  10   7      881.29      864.18     21.02 o 
  -1  10   7       77.52       64.27      3.76 o 
   0  10   7      726.29      692.00     10.75 o 
   1  10   7      266.11      249.32      4.62 o 
   2  10   7      668.68      628.33     15.20 o 
   3  10   7       72.76       66.56      5.67 o 
   4  10   7        1.31       -0.12      3.52 o 
   5  10   7        7.12        3.10      4.07 o 
  -7  11   7        0.02        0.48      4.42 o 
  -6  11   7      140.71      132.75     10.87 o 
  -5  11   7       75.01       67.24      5.44 o 
  -4  11   7        5.04        7.21      2.63 o 
  -3  11   7      750.50      728.16     22.22 o 
  -2  11   7     1392.85     1302.79     17.48 o 
  -1  11   7       16.98       18.70      2.75 o 
   0  11   7        0.02       -0.81      1.76 o 
   1  11   7      132.09      127.04      4.08 o 
   2  11   7      398.72      367.86      8.33 o 
   3  11   7       46.83       41.90      5.08 o 
   4  11   7       92.72      101.82     15.63 o 
   5  11   7        1.27        1.20      4.12 o 
  -7  12   7       57.47       66.09      7.50 o 
  -6  12   7       10.40       15.05      6.86 o 
  -5  12   7       84.40       80.23      6.21 o 
  -4  12   7      154.81      153.17      5.73 o 
  -3  12   7      364.92      369.55     12.31 o 
  -2  12   7        0.03       -0.72      2.69 o 
  -1  12   7      341.98      322.57     10.03 o 
   0  12   7       58.52       57.53      3.72 o 
   1  12   7       70.30       66.47      4.03 o 
   2  12   7      713.01      684.66     74.01 o 
   3  12   7        5.00        6.79      3.72 o 
   4  12   7       50.80       44.10      6.86 o 
   5  12   7        0.13       -1.26      4.66 o 
  -6  13   7       33.11       34.44      8.19 o 
  -5  13   7        0.06       -1.76      3.55 o 
  -4  13   7       53.73       57.66      4.62 o 
  -3  13   7       58.87       62.58      4.38 o 
  -2  13   7       91.97      105.22      6.09 o 
  -1  13   7      686.94      627.22     30.51 o 
   0  13   7       37.99       48.04      3.90 o 
   1  13   7       28.02       31.99      3.60 o 
   2  13   7      111.68       96.51      6.49 o 
   3  13   7      122.41      115.03      6.84 o 
   4  13   7       16.43       20.73      5.08 o 
  -6  14   7       10.71       19.88      7.69 o 
  -5  14   7      314.19      338.81     24.33 o 
  -4  14   7       88.33       72.73      4.81 o 
  -3  14   7        0.30        1.70      2.84 o 
  -2  14   7      735.82      644.31     13.94 o 
  -1  14   7      223.91      188.55      7.92 o 
   0  14   7       92.84       89.48      6.02 o 
   1  14   7      120.21      103.65      5.07 o 
   2  14   7      128.25      107.90      5.38 o 
   3  14   7      200.70      178.85     10.37 o 
   4  14   7       12.89        8.94      4.96 o 
  -5  15   7       43.32       45.80      7.19 o 
  -4  15   7      261.84      228.98      9.48 o 
  -3  15   7      400.49      405.94     28.30 o 
  -2  15   7       69.27       69.91      5.91 o 
  -1  15   7      105.43       82.14      8.69 o 
   0  15   7      412.58      395.99     18.98 o 
   1  15   7      653.35      680.47     34.57 o 
   2  15   7       44.71       63.17      4.95 o 
   3  15   7       12.34       14.29      6.77 o 
   4  15   7        0.08        5.20      6.19 o 
  -5  16   7      249.48      234.51     10.34 o 
  -4  16   7        2.90        3.42      3.38 o 
  -3  16   7       47.96       51.72      5.04 o 
  -2  16   7        8.12       15.86      4.78 o 
  -1  16   7      362.03      346.58     11.11 o 
   0  16   7       67.32       71.31      6.15 o 
   1  16   7        0.00       -3.63      3.01 o 
   2  16   7        0.83       -2.21      3.07 o 
   3  16   7      222.42      221.64      9.73 o 
  -4  17   7       42.95       41.46      6.32 o 
  -3  17   7      288.92      288.98      8.88 o 
  -2  17   7       40.46       40.15      6.07 o 
  -1  17   7       79.75       76.57      6.13 o 
   0  17   7       62.53       75.83      6.96 o 
   1  17   7      156.54      162.06      8.63 o 
   2  17   7        2.40        1.12      3.41 o 
  -3  18   7        1.59        2.95      3.75 o 
  -2  18   7        1.09        3.99      4.67 o 
  -1  18   7      150.85      149.87      8.39 o 
   0  18   7        6.40        7.45      5.18 o 
   1  18   7        4.73       -3.41      4.30 o 
   2  18   7       15.19       13.36      4.13 o 
  -2  19   7      218.62      212.39      8.23 o 
  -1  19   7      127.78      124.42      8.15 o 
   0  19   7        0.31       -3.37      4.20 o 
  -8   0   8       91.02       84.60      9.70 o 
  -6   0   8      195.47      206.15     11.54 o 
  -4   0   8      987.57      938.97     19.90 o 
  -2   0   8        5.76        3.01      2.84 o 
   0   0   8       26.81       26.39      2.92 o 
   2   0   8      219.32      207.94      6.84 o 
   4   0   8       37.76       51.00      6.86 o 
   6   0   8       27.80       33.10      8.03 o 
  -8   1   8        6.76        6.20      6.19 o 
  -7   1   8       34.47       38.65      5.19 o 
  -6   1   8      215.49      219.37     10.78 o 
  -5   1   8        0.86        0.76      2.59 o 
  -4   1   8       53.87       52.76      4.25 o 
  -3   1   8      259.92      314.35     10.53 o 
  -2   1   8      378.20      330.95      4.88 o 
  -1   1   8       44.74       27.10      1.44 o 
   0   1   8        3.39        0.89      0.96 o 
   1   1   8      314.18      361.74      9.51 o 
   2   1   8      858.17      795.04     16.16 o 
   3   1   8       38.68       30.92      2.95 o 
   4   1   8       68.31       66.57      3.82 o 
   5   1   8        0.16        5.14      4.51 o 
   6   1   8       28.56       38.08      6.03 o 
  -8   2   8        0.08       -0.22      3.64 o 
  -7   2   8       86.09       81.32      6.38 o 
  -6   2   8       96.16       89.61      5.91 o 
  -5   2   8        1.55       -0.63      2.78 o 
  -4   2   8       27.57       32.46      3.96 o 
  -3   2   8        7.90        4.94      2.30 o 
  -2   2   8      264.07      241.53      4.94 o 
  -1   2   8      140.48      143.14      2.52 o 
   0   2   8       94.07      100.38      2.21 o 
   1   2   8      381.39      416.83     11.82 o 
   2   2   8        0.31       -1.62      1.54 o 
   3   2   8      230.94      211.68      5.40 o 
   4   2   8     1016.94     1006.57     13.90 o 
   5   2   8        7.54       -2.24      6.02 o 
   6   2   8        2.07       -4.31      3.96 o 
  -8   3   8       15.89        7.00      4.79 o 
  -7   3   8       23.22       14.54      4.77 o 
  -6   3   8      207.75      198.67      8.15 o 
  -5   3   8       36.58       45.96      4.73 o 
  -4   3   8      113.39      125.69      5.85 o 
  -3   3   8        3.16        5.02      2.47 o 
  -2   3   8      338.54      301.47      6.46 o 
  -1   3   8      426.44      453.75      9.08 o 
   0   3   8      597.14      614.39     15.89 o 
   1   3   8      556.27      569.25      7.14 o 
   2   3   8      138.69      134.50      4.95 o 
   3   3   8       75.53       79.67      3.81 o 
   4   3   8       94.12       81.46      4.68 o 
   5   3   8       56.12       60.94      6.26 o 
   6   3   8       80.46       95.21      7.52 o 
  -8   4   8       85.38       86.59      7.39 o 
  -7   4   8      198.92      180.50      8.68 o 
  -6   4   8       44.42       42.88      5.08 o 
  -5   4   8       55.23       60.58      6.10 o 
  -4   4   8      956.05      917.75     42.55 o 
  -3   4   8      404.68      418.19     19.90 o 
  -2   4   8       28.86       20.61      2.05 o 
  -1   4   8        0.50       -1.60      1.07 o 
   0   4   8       63.60       50.72      2.16 o 
   1   4   8        9.81       22.40      1.89 o 
   2   4   8      209.97      186.07      5.31 o 
   3   4   8      234.51      234.39      6.03 o 
   4   4   8      255.12      243.39      6.27 o 
   5   4   8        6.92        6.72      3.90 o 
   6   4   8       37.27       39.40      5.93 o 
  -8   5   8        0.57        3.11      4.55 o 
  -7   5   8       15.66       18.21      4.30 o 
  -6   5   8      182.78      181.74      8.04 o 
  -5   5   8      155.34      144.22      6.80 o 
  -4   5   8      340.35      338.77      9.04 o 
  -3   5   8      130.43      131.98      3.48 o 
  -2   5   8      668.69      695.52      8.95 o 
  -1   5   8      179.49      144.11      3.26 o 
   0   5   8       66.82       77.17      2.55 o 
   1   5   8       37.23       38.53      2.27 o 
   2   5   8      561.51      496.72      7.41 o 
   3   5   8      136.89      121.93      4.35 o 
   4   5   8        4.09       -3.42      2.40 o 
   5   5   8       70.43       65.69      7.11 o 
   6   5   8        8.71        9.40      4.57 o 
  -8   6   8        7.66       14.71      5.50 o 
  -7   6   8      172.79      171.47      8.50 o 
  -6   6   8        6.63        5.12      3.71 o 
  -5   6   8       99.44       93.54      5.73 o 
  -4   6   8       69.59       76.22      5.02 o 
  -3   6   8      126.48      133.31      3.62 o 
  -2   6   8        8.02        0.89      1.50 o 
  -1   6   8     2021.15     2046.45     51.33 o 
   0   6   8      171.11      177.00      4.94 o 
   1   6   8      643.63      649.53     13.58 o 
   2   6   8        5.20        3.02      1.99 o 
   3   6   8      112.50      115.56      4.39 o 
   4   6   8       82.53       72.30      5.36 o 
   5   6   8        5.66        8.41      4.19 o 
   6   6   8       29.97       38.13      6.00 o 
  -7   7   8       70.65       75.11      7.15 o 
  -6   7   8      123.63      101.44      6.37 o 
  -5   7   8       73.34       68.96      5.69 o 
  -4   7   8      346.34      339.53      9.34 o 
  -3   7   8      437.97      419.74      6.30 o 
  -2   7   8        2.07        3.94      1.71 o 
  -1   7   8      893.26      855.87     11.02 o 
   0   7   8       62.50       59.54      2.48 o 
   1   7   8      311.11      305.46      8.68 o 
   2   7   8       55.64       61.59      3.27 o 
   3   7   8       89.31       76.73      3.88 o 
   4   7   8       32.32       33.33      4.56 o 
   5   7   8      217.36      226.21      9.52 o 
  -7   8   8      194.38      191.77      9.33 o 
  -6   8   8      118.27      112.87      6.62 o 
  -5   8   8      274.08      267.55      9.10 o 
  -4   8   8       33.25       41.83      4.71 o 
  -3   8   8      298.35      292.90      5.48 o 
  -2   8   8      228.37      246.06     13.43 o 
  -1   8   8     1328.86     1321.81     42.16 o 
   0   8   8       84.01       98.16      2.98 o 
   1   8   8      510.30      494.62     12.38 o 
   2   8   8        6.65        6.25      2.90 o 
   3   8   8      113.47      117.91      5.50 o 
   4   8   8        5.69        8.57      3.48 o 
   5   8   8       28.52       41.53     10.62 o 
  -7   9   8       35.82       41.21      5.97 o 
  -6   9   8       90.08       78.75      6.42 o 
  -5   9   8       99.91       99.66      6.21 o 
  -4   9   8       10.23        8.87      2.83 o 
  -3   9   8      159.26      147.31      4.53 o 
  -2   9   8       41.86       43.32      3.48 o 
  -1   9   8      334.69      318.66      7.63 o 
   0   9   8        2.97        0.77      1.59 o 
   1   9   8      118.68      126.75      3.64 o 
   2   9   8        1.96        2.37      1.79 o 
   3   9   8      153.68      148.05      5.28 o 
   4   9   8        0.13        2.84      4.85 o 
   5   9   8        1.60       -3.00      4.61 o 
  -7  10   8      226.18      213.82     10.05 o 
  -6  10   8       13.95       13.96      4.76 o 
  -5  10   8       36.26       51.16      8.36 o 
  -4  10   8       35.32       44.79      3.79 o 
  -3  10   8       51.53       51.74      2.93 o 
  -2  10   8      206.97      207.18      5.69 o 
  -1  10   8     1617.26     1574.18     50.75 o 
   0  10   8      406.11      364.24     11.17 o 
   1  10   8       29.03       27.17      2.50 o 
   2  10   8      185.90      161.52      5.02 o 
   3  10   8        1.15       -2.64      2.76 o 
   4  10   8        9.83        4.91      4.20 o 
   5  10   8       26.71       13.31     10.37 o 
  -7  11   8        3.02       -3.70      4.34 o 
  -6  11   8       14.97       13.50      4.42 o 
  -5  11   8       12.49       22.74      6.86 o 
  -4  11   8       17.12       18.06      3.10 o 
  -3  11   8        5.97       13.70      2.87 o 
  -2  11   8      105.27      104.50     10.53 o 
  -1  11   8      822.25      772.50     10.79 o 
   0  11   8       32.08       35.06      3.53 o 
   1  11   8       12.32       11.91      2.88 o 
   2  11   8      161.56      160.89      5.00 o 
   3  11   8        0.18       -5.05      3.37 o 
   4  11   8       36.67       46.82      6.28 o 
   5  11   8       58.33       77.04      7.91 o 
  -6  12   8      143.76      121.22     10.53 o 
  -5  12   8      614.05      534.69     19.73 o 
  -4  12   8      119.03      118.57      5.30 o 
  -3  12   8      104.99      108.10      5.03 o 
  -2  12   8        2.03       -2.27      2.78 o 
  -1  12   8      636.53      601.27     26.83 o 
   0  12   8      150.91      135.13      6.62 o 
   1  12   8       91.75       84.10      4.42 o 
   2  12   8        1.08        3.43      3.02 o 
   3  12   8      275.03      276.89     29.68 o 
   4  12   8        7.16        9.47      4.76 o 
  -6  13   8       13.33       14.71      7.19 o 
  -5  13   8       13.35       14.71      6.52 o 
  -4  13   8       89.03       86.35      4.98 o 
  -3  13   8       99.78       95.12      4.92 o 
  -2  13   8      435.54      397.74     10.99 o 
  -1  13   8       37.24       28.62      4.66 o 
   0  13   8       30.41       26.03      4.55 o 
   1  13   8        3.39        0.45      2.90 o 
   2  13   8      160.16      142.26     15.01 o 
   3  13   8       69.22       77.78      7.08 o 
   4  13   8        3.85       -0.46      4.64 o 
  -5  14   8       56.44       57.96      6.45 o 
  -4  14   8      571.27      573.41     12.79 o 
  -3  14   8       12.25       11.94      3.34 o 
  -2  14   8       86.95       86.92      5.97 o 
  -1  14   8      791.42      712.08     22.91 o 
   0  14   8      255.33      246.74      9.78 o 
   1  14   8        4.45        6.63      3.96 o 
   2  14   8        1.88        1.78      3.12 o 
   3  14   8       22.77       22.12      5.25 o 
   4  14   8       34.95       40.48      6.69 o 
  -5  15   8        6.39       12.03      4.84 o 
  -4  15   8       42.32       44.59      5.81 o 
  -3  15   8       37.17       55.32      5.55 o 
  -2  15   8      438.53      392.78     33.36 o 
  -1  15   8       26.37       35.85      5.32 o 
   0  15   8        0.81       -1.58      6.52 o 
   1  15   8       30.42       31.90      5.21 o 
   2  15   8      213.95      222.81      7.56 o 
   3  15   8       12.90       12.04      5.08 o 
  -4  16   8      422.69      425.50     10.51 o 
  -3  16   8        4.05        0.18      3.11 o 
  -2  16   8      153.28      140.92      7.86 o 
  -1  16   8       47.28       50.65      6.14 o 
   0  16   8      998.44      903.79     17.85 o 
   1  16   8       13.39       17.92      6.19 o 
   2  16   8       38.27       43.67      4.76 o 
  -4  17   8        0.21        9.25      4.12 o 
  -3  17   8      217.94      223.97      8.20 o 
  -2  17   8       97.16       97.21      7.27 o 
  -1  17   8       54.35       53.46      6.55 o 
   0  17   8       13.83       23.29      5.35 o 
   1  17   8       87.21       81.04      6.83 o 
   2  17   8       93.80       96.26      7.96 o 
  -3  18   8        9.88       10.73      4.22 o 
  -2  18   8       16.72       26.14      5.91 o 
  -1  18   8       87.06       80.46      7.47 o 
   0  18   8       28.57       39.98     10.70 o 
   1  18   8       72.53       78.92      8.04 o 
  -7   0   9      501.74      444.74     18.06 o 
  -5   0   9        1.43       -2.01      4.01 o 
  -3   0   9      200.06      207.99      9.36 o 
  -1   0   9      926.42      817.93     12.65 o 
   1   0   9      432.08      398.14     15.88 o 
   3   0   9      255.13      240.53      8.45 o 
   5   0   9        4.91        4.01      5.85 o 
  -8   1   9      104.19       99.18      7.47 o 
  -7   1   9        5.03        1.42      4.26 o 
  -6   1   9        0.01       -0.89      2.76 o 
  -5   1   9      247.04      243.01      8.33 o 
  -4   1   9      285.42      268.30     12.46 o 
  -3   1   9      259.58      247.81      7.15 o 
  -2   1   9      342.14      354.85     10.86 o 
  -1   1   9      728.20      730.28      9.25 o 
   0   1   9      292.48      278.26      6.30 o 
   1   1   9       69.15       64.52      2.99 o 
   2   1   9      671.35      620.91      9.32 o 
   3   1   9      273.04      245.15      6.02 o 
   4   1   9       84.56       71.58      4.07 o 
   5   1   9       26.84       30.16     11.95 o 
   6   1   9        4.52        2.27      5.08 o 
  -8   2   9       26.19       22.23      5.55 o 
  -7   2   9      198.96      199.02     11.12 o 
  -6   2   9      122.94      113.63      8.28 o 
  -5   2   9        3.75       10.40      3.59 o 
  -4   2   9      250.87      258.72      9.53 o 
  -3   2   9      910.12      932.35     15.72 o 
  -2   2   9      156.11      155.29      4.52 o 
  -1   2   9      346.08      364.04      6.23 o 
   0   2   9       10.66       13.75      1.62 o 
   1   2   9       14.00       13.44      2.11 o 
   2   2   9        0.45        0.73      1.93 o 
   3   2   9      100.02       99.57      9.17 o 
   4   2   9        0.85        4.60      2.47 o 
   5   2   9       54.54       62.87      6.44 o 
   6   2   9       22.80       25.35      5.95 o 
  -8   3   9       13.62       12.38      4.83 o 
  -7   3   9       48.28       49.39      6.26 o 
  -6   3   9       63.17       67.70      5.55 o 
  -5   3   9      119.97      115.39      6.21 o 
  -4   3   9      600.53      596.75     11.94 o 
  -3   3   9        2.58       -1.07      2.40 o 
  -2   3   9       97.30       83.31      3.59 o 
  -1   3   9      210.86      192.98      5.43 o 
   0   3   9       52.83       67.52      3.32 o 
   1   3   9      127.81      115.06      3.70 o 
   2   3   9      742.37      729.43     23.77 o 
   3   3   9     2095.08     1889.63     44.55 o 
   4   3   9       13.71       16.07      2.98 o 
   5   3   9       14.77       11.59      4.08 o 
  -8   4   9       24.73       25.67      5.50 o 
  -7   4   9      251.91      237.42     18.81 o 
  -6   4   9        6.27        4.70      3.71 o 
  -5   4   9      187.62      168.36      7.21 o 
  -4   4   9      934.70      903.79     14.65 o 
  -3   4   9      733.39      799.60     12.76 o 
  -2   4   9        1.43        2.23      1.66 o 
  -1   4   9     1664.64     1611.44     19.62 o 
   0   4   9      336.64      321.27      4.71 o 
   1   4   9       54.49       59.97      3.05 o 
   2   4   9      356.46      311.96      6.35 o 
   3   4   9      170.18      155.39      5.07 o 
   4   4   9      124.11      110.69      6.47 o 
   5   4   9        4.25        5.29      4.30 o 
  -8   5   9      175.77      165.30      9.04 o 
  -7   5   9       30.67       30.04      7.02 o 
  -6   5   9      248.45      230.82      9.10 o 
  -5   5   9        0.02       -4.03      2.69 o 
  -4   5   9       52.88       53.62      4.72 o 
  -3   5   9      113.19      102.06      5.19 o 
  -2   5   9     1527.88     1479.67     33.01 o 
  -1   5   9       33.52       41.98      2.81 o 
   0   5   9      487.44      470.08      5.75 o 
   1   5   9      117.44      115.38      3.84 o 
   2   5   9       54.41       52.31      3.42 o 
   3   5   9       74.74       66.88      3.86 o 
   4   5   9        0.31       -1.02      2.50 o 
   5   5   9       53.74       65.58      6.67 o 
  -7   6   9       76.95       84.61      6.68 o 
  -6   6   9      200.48      193.70      8.51 o 
  -5   6   9        3.53        2.93      3.25 o 
  -4   6   9      107.11      102.23      8.69 o 
  -3   6   9        1.46        7.25      2.71 o 
  -2   6   9      179.98      167.72      4.26 o 
  -1   6   9      338.67      325.90      7.44 o 
   0   6   9      882.81      804.15     12.02 o 
   1   6   9        0.04       -0.13      1.75 o 
   2   6   9        0.84        0.64      2.36 o 
   3   6   9      116.56      109.97      4.51 o 
   4   6   9       88.38       91.04      4.45 o 
   5   6   9       15.87       17.66      4.78 o 
  -7   7   9       11.83        8.58      4.38 o 
  -6   7   9      157.06      150.67      7.67 o 
  -5   7   9      101.83      100.53      6.14 o 
  -4   7   9        7.31       15.48      3.25 o 
  -3   7   9      317.19      296.67     11.02 o 
  -2   7   9      402.22      356.43      8.76 o 
  -1   7   9      205.48      251.16      5.30 o 
   0   7   9      270.68      268.71      8.99 o 
   1   7   9        3.37        0.70      1.90 o 
   2   7   9     1748.87     1632.99     46.80 o 
   3   7   9       30.26       32.94      3.76 o 
   4   7   9        0.91        0.97      2.81 o 
   5   7   9       30.69       37.30      5.66 o 
  -7   8   9       41.13       38.69      5.78 o 
  -6   8   9      105.80      105.12     11.79 o 
  -5   8   9        2.57        3.57      3.19 o 
  -4   8   9      250.79      231.78     25.66 o 
  -3   8   9        2.89        4.49      3.52 o 
  -2   8   9       25.61       27.49      3.15 o 
  -1   8   9      135.94      127.14      4.10 o 
   0   8   9      758.35      782.24     13.51 o 
   1   8   9      139.63      122.21      3.67 o 
   2   8   9       31.57       35.37      3.33 o 
   3   8   9        0.50       -1.59      2.42 o 
   4   8   9       77.65       84.66      5.42 o 
   5   8   9       21.22       20.14      5.26 o 
  -7   9   9        5.78        4.04      4.31 o 
  -6   9   9       19.27       17.82      7.86 o 
  -5   9   9       90.44       84.79      7.94 o 
  -4   9   9       67.57       70.38      5.43 o 
  -3   9   9       33.13       42.81      3.89 o 
  -2   9   9      604.73      626.95     18.95 o 
  -1   9   9      415.96      376.43     11.10 o 
   0   9   9       42.59       44.23      3.21 o 
   1   9   9       49.38       49.31      2.91 o 
   2   9   9       27.69       33.73      4.01 o 
   3   9   9        7.79        5.79      2.67 o 
   4   9   9       35.76       30.56      5.56 o 
   5   9   9       28.92       32.05      5.97 o 
  -7  10   9       70.10       74.71      6.93 o 
  -6  10   9       26.80       35.03      5.50 o 
  -5  10   9       96.39       86.60      6.32 o 
  -4  10   9       47.14       52.16      5.20 o 
  -3  10   9        1.48       -0.21      2.50 o 
  -2  10   9       66.69       72.92      3.63 o 
  -1  10   9       77.04       66.91      3.42 o 
   0  10   9      269.60      249.61      5.67 o 
   1  10   9       32.06       40.01      3.50 o 
   2  10   9      228.62      206.75      6.53 o 
   3  10   9       12.25        4.98      3.15 o 
   4  10   9      174.42      157.91     19.39 o 
  -6  11   9        0.44        3.01      4.12 o 
  -5  11   9       49.93       55.58      6.14 o 
  -4  11   9       31.97       41.13      7.86 o 
  -3  11   9      886.89      808.60     16.30 o 
  -2  11   9      122.51      120.39      5.06 o 
  -1  11   9      273.28      256.51      6.81 o 
   0  11   9        0.31        0.51      4.61 o 
   1  11   9        0.99        4.95      3.25 o 
   2  11   9      230.15      229.90      7.03 o 
   3  11   9       30.22       38.33      4.41 o 
   4  11   9        5.65       13.32      4.96 o 
  -6  12   9        0.15        1.27      4.34 o 
  -5  12   9        0.07       -7.52      5.02 o 
  -4  12   9      227.88      242.43     13.54 o 
  -3  12   9       34.84       43.37      5.02 o 
  -2  12   9       54.99       55.02      5.37 o 
  -1  12   9        0.23       -3.79      3.01 o 
   0  12   9      133.98      134.64      6.91 o 
   1  12   9      264.74      224.56      8.59 o 
   2  12   9       28.88       32.63      4.97 o 
   3  12   9        4.24        0.10      9.03 o 
   4  12   9       18.91       17.83      5.38 o 
  -6  13   9       29.51       35.42      5.96 o 
  -5  13   9       48.57       62.87      9.70 o 
  -4  13   9      121.37      128.39      5.97 o 
  -3  13   9       45.72       56.72      4.01 o 
  -2  13   9       10.13       15.67      4.01 o 
  -1  13   9       23.34       28.28      4.68 o 
   0  13   9        0.16       -4.98      3.54 o 
   1  13   9      372.71      369.63     29.76 o 
   2  13   9        2.36        0.67      5.02 o 
   3  13   9       58.05       54.00      6.21 o 
  -5  14   9        1.66        3.01      6.86 o 
  -4  14   9       49.85       59.14      5.03 o 
  -3  14   9       12.17       13.23      3.70 o 
  -2  14   9        9.90        4.54      3.96 o 
  -1  14   9      267.34      237.78      9.16 o 
   0  14   9      208.75      188.76      8.45 o 
   1  14   9       54.97       60.46      6.49 o 
   2  14   9        7.04        5.07      4.38 o 
   3  14   9       44.55       61.85     10.78 o 
  -4  15   9        3.78        8.77      5.46 o 
  -3  15   9      239.83      243.58     11.99 o 
  -2  15   9       78.20       78.19      6.59 o 
  -1  15   9      180.01      167.65      8.22 o 
   0  15   9      121.42      122.84     16.97 o 
   1  15   9       42.12       56.91      6.74 o 
   2  15   9       74.39       78.76      6.90 o 
  -4  16   9      132.48      133.01      6.70 o 
  -3  16   9      305.46      305.81     11.15 o 
  -2  16   9        9.36       15.58      4.79 o 
  -1  16   9      225.52      210.27      9.46 o 
   0  16   9       13.16       14.41      5.07 o 
   1  16   9      132.53      126.80     13.96 o 
   2  16   9       15.98       13.26      5.30 o 
  -3  17   9       22.85       22.85      4.63 o 
  -2  17   9       15.00        8.16      6.02 o 
  -1  17   9       38.55       58.20      6.80 o 
   0  17   9        3.14       -6.02      4.22 o 
   1  17   9       43.00       55.49      6.90 o 
  -8   0  10        9.38       23.57      8.36 o 
  -6   0  10       51.63       68.05      9.20 o 
  -4   0  10      727.45      722.45     18.73 o 
  -2   0  10      155.78      189.65      6.54 o 
   0   0  10      973.38      916.22     12.93 o 
   2   0  10        0.18       -0.22      3.85 o 
   4   0  10      306.32      294.92     10.40 o 
  -8   1  10      272.52      267.25     11.95 o 
  -7   1  10       34.29       44.32      5.73 o 
  -6   1  10      153.25      131.07      7.21 o 
  -5   1  10        3.74        4.14      3.13 o 
  -4   1  10        2.26       -3.11      2.78 o 
  -3   1  10       40.91       45.54      4.37 o 
  -2   1  10      272.36      256.49      5.25 o 
  -1   1  10       47.35       56.33      3.47 o 
   0   1  10      140.66      145.72      4.49 o 
   1   1  10       15.65       28.61      2.63 o 
   2   1  10      560.90      526.44      8.25 o 
   3   1  10       11.77       12.62      3.89 o 
   4   1  10      125.81      115.40      5.10 o 
   5   1  10        4.95       11.65      4.02 o 
  -7   2  10        2.05        5.49      3.96 o 
  -6   2  10      310.71      287.18     13.63 o 
  -5   2  10      158.89      130.68      8.53 o 
  -4   2  10      285.08      313.40     11.03 o 
  -3   2  10        1.74       -1.10      2.36 o 
  -2   2  10        0.08       -1.07      2.44 o 
  -1   2  10       20.40       21.30      2.82 o 
   0   2  10     2137.92     1995.22     22.05 o 
   1   2  10      177.70      171.54      4.65 o 
   2   2  10      428.05      419.84     12.19 o 
   3   2  10      207.02      206.09      5.94 o 
   4   2  10      102.16       90.69      4.62 o 
   5   2  10        0.04        2.48      3.37 o 
  -7   3  10       15.93       14.76      4.93 o 
  -6   3  10       84.71       82.78      6.38 o 
  -5   3  10        2.71        3.43      3.47 o 
  -4   3  10      775.88      791.84     29.09 o 
  -3   3  10       56.58       46.36      4.01 o 
  -2   3  10      107.17      119.22      3.83 o 
  -1   3  10      319.83      319.42      9.10 o 
   0   3  10       30.67       40.10      3.56 o 
   1   3  10       71.19       62.54      3.23 o 
   2   3  10      131.29      111.80      4.29 o 
   3   3  10      319.57      278.33     10.64 o 
   4   3  10      132.83      131.61      5.32 o 
   5   3  10       25.91       33.26      4.76 o 
  -7   4  10       49.53       48.99      6.27 o 
  -6   4  10       89.89       85.15      6.32 o 
  -5   4  10      135.51      120.03      6.77 o 
  -4   4  10      553.33      513.83     31.52 o 
  -3   4  10      820.36      770.35     29.51 o 
  -2   4  10      130.33      139.40      4.66 o 
  -1   4  10      913.56      826.70     21.84 o 
   0   4  10      254.53      277.63      7.94 o 
   1   4  10      196.18      200.32      6.41 o 
   2   4  10       78.97       78.11      3.82 o 
   3   4  10        8.48        7.05      2.83 o 
   4   4  10      176.50      170.78      8.16 o 
   5   4  10        0.94        1.42      6.94 o 
  -7   5  10       28.38       37.06      6.27 o 
  -6   5  10      166.31      158.53      8.04 o 
  -5   5  10      311.51      284.68     21.15 o 
  -4   5  10        0.36       -0.50      2.96 o 
  -3   5  10       44.58       60.44      5.14 o 
  -2   5  10        1.79        0.57      2.08 o 
  -1   5  10      666.07      647.57     15.83 o 
   0   5  10       34.61       47.82      3.81 o 
   1   5  10       62.91       57.40      3.24 o 
   2   5  10      831.43      781.57     10.15 o 
   3   5  10      297.42      267.85     11.49 o 
   4   5  10        3.57       -1.31      2.73 o 
   5   5  10        0.01       -2.45      4.49 o 
  -7   6  10      168.06      167.59      8.86 o 
  -6   6  10      166.94      166.03      8.16 o 
  -5   6  10      240.41      195.47      9.95 o 
  -4   6  10      347.32      320.78      9.51 o 
  -3   6  10      535.38      508.66      9.02 o 
  -2   6  10        1.09       -1.09      3.09 o 
  -1   6  10      145.05      158.03      4.52 o 
   0   6  10       38.85       36.22      2.97 o 
   1   6  10      317.93      315.92     11.09 o 
   2   6  10      122.78      108.74      4.36 o 
   3   6  10       95.98      101.91      4.58 o 
   4   6  10       31.14       29.14      3.80 o 
   5   6  10      178.67      182.07      9.16 o 
  -7   7  10       29.85       41.42      6.21 o 
  -6   7  10        0.39       -5.49      3.66 o 
  -5   7  10      118.37      124.34      6.84 o 
  -4   7  10      101.21      102.40      5.97 o 
  -3   7  10        2.45        1.20      2.39 o 
  -2   7  10       14.77       18.53      2.58 o 
  -1   7  10     1007.10      995.15     23.67 o 
   0   7  10       60.42       56.41      3.33 o 
   1   7  10      112.41      120.32      5.08 o 
   2   7  10      221.08      195.53      5.56 o 
   3   7  10      522.45      496.75      8.96 o 
   4   7  10        2.28       -0.65      2.94 o 
  -7   8  10      189.96      184.01     12.54 o 
  -6   8  10        3.69        4.46      4.07 o 
  -5   8  10       16.05       15.35      4.09 o 
  -4   8  10       36.51       33.56      4.72 o 
  -3   8  10      330.17      349.92     14.43 o 
  -2   8  10       24.42       27.95      2.90 o 
  -1   8  10      364.46      355.31      8.10 o 
   0   8  10       50.38       59.26      4.08 o 
   1   8  10      635.86      615.00     13.37 o 
   2   8  10       71.33       62.90      4.16 o 
   3   8  10       57.25       57.53      5.29 o 
   4   8  10        0.04       -2.26      2.90 o 
  -6   9  10        0.70       -2.84      5.43 o 
  -5   9  10        7.07       15.54      4.12 o 
  -4   9  10       68.73       68.64      5.74 o 
  -3   9  10        4.18        5.33      2.83 o 
  -2   9  10      165.97      154.60      5.02 o 
  -1   9  10      112.79      117.77      4.21 o 
   0   9  10      609.44      613.57     11.99 o 
   1   9  10        0.26        0.32      2.79 o 
   2   9  10       70.36       72.34      4.08 o 
   3   9  10       95.79       92.89      5.53 o 
   4   9  10        6.16       10.68      4.78 o 
  -6  10  10        4.33        2.88      9.70 o 
  -5  10  10       57.68       67.87      6.59 o 
  -4  10  10      189.04      179.65     13.63 o 
  -3  10  10      636.08      604.35     18.58 o 
  -2  10  10        0.07        3.52      2.32 o 
  -1  10  10        0.07        2.04      2.26 o 
   0  10  10      158.28      148.44     10.59 o 
   1  10  10      309.55      286.34     18.34 o 
   2  10  10       37.15       32.67      5.26 o 
   3  10  10       55.12       63.87      5.56 o 
   4  10  10       73.83       86.51      7.86 o 
  -6  11  10       14.84       16.64      5.02 o 
  -5  11  10        0.58       -1.52      3.54 o 
  -4  11  10      429.91      439.33     16.64 o 
  -3  11  10       95.74       97.13      6.26 o 
  -2  11  10       50.02       51.92      4.29 o 
  -1  11  10        5.56        0.34      3.25 o 
   0  11  10        0.03        3.20      2.75 o 
   1  11  10      164.71      174.86      7.80 o 
   2  11  10        9.73        7.87      4.37 o 
   3  11  10       74.39       83.00      5.68 o 
  -5  12  10        1.12        5.40      9.03 o 
  -4  12  10       10.27       12.85      4.64 o 
  -3  12  10       26.01       38.81      5.21 o 
  -2  12  10       18.13       33.98      4.76 o 
  -1  12  10       90.64       89.77      6.03 o 
   0  12  10       63.92       65.67      5.54 o 
   1  12  10      486.03      432.70     17.39 o 
   2  12  10        0.03        1.84      5.35 o 
   3  12  10        2.07        1.50      6.35 o 
  -5  13  10        9.46        8.68      5.10 o 
  -4  13  10       18.89       18.89      6.86 o 
  -3  13  10       18.65       13.36      4.57 o 
  -2  13  10       40.93       47.54      5.55 o 
  -1  13  10       26.64       40.71      5.30 o 
   0  13  10      104.37       96.91      6.56 o 
   1  13  10        0.72        4.73      4.31 o 
   2  13  10      136.22      145.79     11.70 o 
   3  13  10       18.03       28.92      8.69 o 
  -4  14  10       42.30       43.14      8.86 o 
  -3  14  10      441.80      408.80     16.14 o 
  -2  14  10       17.58       19.34      6.60 o 
  -1  14  10       27.98       37.62      5.73 o 
   0  14  10      186.42      172.86     26.67 o 
   1  14  10      130.53      126.21     19.90 o 
   2  14  10        4.69        4.51      7.19 o 
  -4  15  10       62.59       74.23     10.20 o 
  -3  15  10        0.66       -0.30      3.41 o 
  -2  15  10       31.48       35.18      5.73 o 
  -1  15  10      178.12      152.79      9.03 o 
   0  15  10       70.28       75.42      6.99 o 
   1  15  10       63.55       62.46      6.85 o 
  -3  16  10       46.81       57.53      5.62 o 
  -2  16  10       61.92       67.92      9.11 o 
  -1  16  10       51.69       60.03      7.09 o 
   0  16  10       93.31       93.47      7.59 o 
  -7   0  11      318.95      282.23     15.55 o 
  -5   0  11      121.78      119.54      9.36 o 
  -3   0  11      526.18      513.62     15.21 o 
  -1   0  11     1442.97     1263.83     25.58 o 
   1   0  11      558.89      543.06     17.14 o 
   3   0  11      205.02      173.56      8.78 o 
  -7   1  11      135.97      159.19      8.93 o 
  -6   1  11       10.63       10.53      4.26 o 
  -5   1  11        7.96       11.71      3.90 o 
  -4   1  11       85.20       84.89      5.43 o 
  -3   1  11       27.31       48.87      4.43 o 
  -2   1  11       15.26       15.48      2.90 o 
  -1   1  11        2.37        1.70      3.01 o 
   0   1  11       33.44       45.30      4.96 o 
   1   1  11        9.13        8.23      2.82 o 
   2   1  11       80.05       68.04      3.79 o 
   3   1  11      557.37      530.09     15.01 o 
   4   1  11        4.67        0.47      4.85 o 
  -7   2  11      190.51      190.07      9.22 o 
  -6   2  11       97.73       92.56      6.62 o 
  -5   2  11        6.79        2.51      3.55 o 
  -4   2  11       68.64       56.33      5.05 o 
  -3   2  11       31.92       32.56      3.42 o 
  -2   2  11       12.05       14.42      4.50 o 
  -1   2  11      209.07      201.38      7.62 o 
   0   2  11        1.26       -2.30      3.01 o 
   1   2  11      286.59      264.61      7.08 o 
   2   2  11      115.30       99.81      4.34 o 
   3   2  11       19.87       28.34      3.56 o 
   4   2  11       29.18       31.62      3.92 o 
  -7   3  11       58.97       85.63      7.45 o 
  -6   3  11        0.03       -5.31      3.54 o 
  -5   3  11       15.34       10.68      4.35 o 
  -4   3  11        1.62       11.29      3.55 o 
  -3   3  11       15.14       25.87      3.26 o 
  -2   3  11        2.63        2.99      3.28 o 
  -1   3  11      456.27      493.84     11.59 o 
   0   3  11        2.07        4.63      2.49 o 
   1   3  11        0.56       -2.91      2.21 o 
   2   3  11       58.76       63.30      4.03 o 
   3   3  11      371.74      348.74      7.73 o 
   4   3  11        4.78        0.30      2.96 o 
  -7   4  11      333.12      299.37     13.63 o 
  -6   4  11        0.54       -2.89      3.61 o 
  -5   4  11      221.85      199.61     15.80 o 
  -4   4  11        4.40        6.93      3.25 o 
  -3   4  11      278.45      289.58      7.18 o 
  -2   4  11        7.07        8.34      2.75 o 
  -1   4  11      406.25      364.74     10.05 o 
   0   4  11     1265.93     1223.93     14.76 o 
   1   4  11      963.71      923.19     12.82 o 
   2   4  11      120.90      116.03      5.57 o 
   3   4  11        0.60       -0.47      2.65 o 
   4   4  11      102.36       91.44      5.82 o 
  -7   5  11       36.03       40.94      6.20 o 
  -6   5  11       11.12       11.83      4.33 o 
  -5   5  11      358.60      336.45     10.58 o 
  -4   5  11       66.92       76.51      5.35 o 
  -3   5  11      151.54      154.87      7.24 o 
  -2   5  11       34.13       40.14      3.88 o 
  -1   5  11        8.24        4.17      3.35 o 
   0   5  11        6.04        3.37      3.24 o 
   1   5  11      229.35      202.84      6.49 o 
   2   5  11       84.70       75.09      4.13 o 
   3   5  11      142.88      152.52      5.61 o 
   4   5  11       59.39       71.25      4.86 o 
  -7   6  11        4.82        3.41      4.79 o 
  -6   6  11      495.88      470.90     13.18 o 
  -5   6  11        3.91        1.14      3.45 o 
  -4   6  11       25.64       18.83      4.08 o 
  -3   6  11        5.20        4.44      3.56 o 
  -2   6  11      493.30      497.78      9.38 o 
  -1   6  11       91.86       92.81      4.56 o 
   0   6  11      223.31      202.50      6.29 o 
   1   6  11        0.06       -0.65      2.64 o 
   2   6  11       84.56       77.85      4.86 o 
   3   6  11       26.34       28.99      3.71 o 
   4   6  11      193.23      186.38      6.48 o 
  -6   7  11       12.74       13.11      4.64 o 
  -5   7  11       98.05       95.40      6.50 o 
  -4   7  11      127.64      141.10      7.08 o 
  -3   7  11        0.18       -4.70      3.13 o 
  -2   7  11       28.81       33.23      3.85 o 
  -1   7  11       79.68       80.40      3.81 o 
   0   7  11      138.88      139.54      5.45 o 
   1   7  11       61.89       63.25      4.47 o 
   2   7  11       62.39       67.70      4.81 o 
   3   7  11       23.99       30.47      3.86 o 
   4   7  11      177.68      174.16      6.37 o 
  -6   8  11       76.69       87.59      7.14 o 
  -5   8  11       25.03       25.21      8.11 o 
  -4   8  11       92.42       96.05      5.30 o 
  -3   8  11       37.40       52.79      5.61 o 
  -2   8  11      569.52      542.27     10.77 o 
  -1   8  11       31.76       40.59      3.31 o 
   0   8  11      112.19      114.00      7.60 o 
   1   8  11       86.16       79.83      4.66 o 
   2   8  11      122.87      126.58      5.76 o 
   3   8  11        0.83        6.28      3.07 o 
   4   8  11      168.24      184.33     11.90 o 
  -6   9  11       23.30       21.21      5.08 o 
  -5   9  11       12.28        5.15      4.20 o 
  -4   9  11      125.04      132.64      5.82 o 
  -3   9  11       13.05        8.74      4.08 o 
  -2   9  11       10.90       11.03      3.25 o 
  -1   9  11        3.13       -1.29      2.34 o 
   0   9  11      131.59      128.64      5.50 o 
   1   9  11       12.73       16.03      3.37 o 
   2   9  11        8.75       14.22      3.69 o 
   3   9  11        0.96        0.08      3.67 o 
  -6  10  11       20.74       31.23      5.79 o 
  -5  10  11       36.32       48.99     11.95 o 
  -4  10  11        0.81        2.25      3.52 o 
  -3  10  11      260.91      248.29      7.49 o 
  -2  10  11      447.89      477.07      9.68 o 
  -1  10  11       13.69       16.73      2.94 o 
   0  10  11      191.63      184.90      8.87 o 
   1  10  11       13.97       25.49      4.40 o 
   2  10  11        1.08        2.16      3.96 o 
   3  10  11       55.26       70.57      7.15 o 
  -5  11  11        4.36        5.05      4.58 o 
  -4  11  11        3.52        9.65      4.24 o 
  -3  11  11        2.25       -2.91      3.76 o 
  -2  11  11        1.23        9.70      3.78 o 
  -1  11  11       12.92       18.10      6.86 o 
   0  11  11      108.65      110.12      8.61 o 
   1  11  11       27.98       28.22      5.20 o 
   2  11  11       15.39       25.57      5.37 o 
   3  11  11      120.32      131.69      8.22 o 
  -5  12  11        7.12        9.32      4.73 o 
  -4  12  11        8.84        6.86      6.52 o 
  -3  12  11        4.48       -4.18      5.68 o 
  -2  12  11      202.67      193.30     13.96 o 
  -1  12  11       11.81       18.83      4.42 o 
   0  12  11        6.70        3.67      4.07 o 
   1  12  11      203.55      188.60     12.54 o 
   2  12  11      100.88       87.94     10.20 o 
  -4  13  11      132.59      123.56     10.87 o 
  -3  13  11       16.01       17.56      7.02 o 
  -2  13  11       46.05       54.09      6.02 o 
  -1  13  11       14.73       17.20      4.67 o 
   0  13  11       75.34       80.95      6.81 o 
   1  13  11       39.17       51.33      9.36 o 
   2  13  11        2.49        1.17      7.02 o 
  -4  14  11        0.00        2.68      6.52 o 
  -3  14  11      124.00      113.02     11.03 o 
  -2  14  11      297.41      282.77     13.63 o 
  -1  14  11        9.42        8.96      4.49 o 
   0  14  11        0.22        4.74      4.40 o 
   1  14  11      145.66      151.81     12.21 o 
  -3  15  11       35.81       25.08      8.03 o 
  -2  15  11        0.23        6.11     10.45 o 
  -1  15  11      118.77       99.90      9.36 o 
   0  15  11        1.08       11.06      5.18 o 
  -6   0  12      227.65      240.59     13.88 o 
  -4   0  12       73.94       67.88      7.19 o 
  -2   0  12      288.86      273.20     13.21 o 
   0   0  12      254.94      246.78     12.71 o 
   2   0  12      364.27      351.50     10.71 o 
   4   0  12      147.46      135.45      8.45 o 
  -7   1  12        7.64       10.58      5.05 o 
  -6   1  12        0.23       -3.38      4.93 o 
  -5   1  12       33.59       32.66      5.02 o 
  -4   1  12        0.10        0.79      3.19 o 
  -3   1  12       95.97       94.82      4.41 o 
  -2   1  12       12.22       11.19      3.88 o 
  -1   1  12      136.72      140.87      7.03 o 
   0   1  12       10.79        8.26      5.35 o 
   1   1  12      373.05      386.06     11.17 o 
   2   1  12       52.72       57.49      4.91 o 
   3   1  12       34.39       32.82      3.95 o 
   4   1  12       38.51       45.35      4.80 o 
  -7   2  12        0.02       -4.85      4.68 o 
  -6   2  12      156.62      151.50      8.27 o 
  -5   2  12       28.37       27.37      4.79 o 
  -4   2  12       61.83       60.08      5.21 o 
  -3   2  12        6.67        1.91      2.60 o 
  -2   2  12      194.21      199.77      8.16 o 
  -1   2  12        0.84        1.22      3.17 o 
   0   2  12       65.43       67.74      6.08 o 
   1   2  12       19.02       27.06      4.90 o 
   2   2  12       86.04       79.19      5.98 o 
   3   2  12       11.43        6.15      3.04 o 
   4   2  12        5.64        1.58      3.42 o 
  -7   3  12        3.96        2.78      7.77 o 
  -6   3  12        6.10        6.40      4.31 o 
  -5   3  12       10.28        1.81      4.85 o 
  -4   3  12       70.30       68.53      5.20 o 
  -3   3  12        5.64        2.78      2.87 o 
  -2   3  12       17.08       21.56      4.49 o 
  -1   3  12        0.04       -2.73      2.95 o 
   0   3  12       64.59       74.33      5.67 o 
   1   3  12       16.23       18.08      4.42 o 
   2   3  12      256.98      225.81     10.34 o 
   3   3  12        5.76        2.75      2.97 o 
   4   3  12       65.67       66.05      5.16 o 
  -6   4  12      269.58      247.88     10.11 o 
  -5   4  12      369.46      346.44     14.88 o 
  -4   4  12      156.92      147.85      7.86 o 
  -3   4  12      127.98      143.59      5.75 o 
  -2   4  12      602.67      577.16     16.00 o 
  -1   4  12       31.21       35.72      5.08 o 
   0   4  12      345.55      337.91     10.46 o 
   1   4  12        1.57       -1.71      2.81 o 
   2   4  12      435.32      428.69      9.88 o 
   3   4  12        0.82        6.24      3.55 o 
  -6   5  12        0.94        1.84      3.90 o 
  -5   5  12      107.42      108.87      6.96 o 
  -4   5  12        3.98        5.43      4.60 o 
  -3   5  12      211.76      224.31      7.10 o 
  -2   5  12       67.38       70.50      5.15 o 
  -1   5  12       17.20       22.26      4.49 o 
   0   5  12      114.43      119.25      8.53 o 
   1   5  12        1.31       -1.98      2.87 o 
   2   5  12       15.05       19.86      3.83 o 
   3   5  12      108.25      104.64      5.89 o 
  -6   6  12        0.01       -1.49      7.27 o 
  -5   6  12      148.89      155.20      7.97 o 
  -4   6  12        6.67        6.34      3.79 o 
  -3   6  12       25.78       23.35      3.80 o 
  -2   6  12       56.12       56.51      4.82 o 
  -1   6  12      128.82      137.93      7.09 o 
   0   6  12       27.03       29.24      5.02 o 
   1   6  12      344.66      324.74      8.41 o 
   2   6  12       60.94       65.24      5.40 o 
   3   6  12        0.06       -3.39      3.50 o 
  -6   7  12        1.62        8.23      4.76 o 
  -5   7  12       48.95       42.90      5.84 o 
  -4   7  12       21.74       37.75      4.30 o 
  -3   7  12       57.29       77.23      5.09 o 
  -2   7  12       24.47       28.11      3.85 o 
  -1   7  12        6.86        3.18      3.72 o 
   0   7  12       43.83       54.48      5.96 o 
   1   7  12      208.18      200.34      8.78 o 
   2   7  12        5.81       12.16      3.74 o 
   3   7  12      192.34      216.23      7.97 o 
  -6   8  12       38.22       32.16      6.03 o 
  -5   8  12       64.94       73.14      7.15 o 
  -4   8  12        5.85        7.12      4.07 o 
  -3   8  12      293.93      302.78      8.20 o 
  -2   8  12       12.32       14.34      3.73 o 
  -1   8  12       25.63       23.89      4.64 o 
   0   8  12      130.75      129.40      5.63 o 
   1   8  12      236.47      242.56      7.59 o 
   2   8  12       36.88       44.14      4.83 o 
   3   8  12        5.46        6.04      3.85 o 
  -5   9  12       80.40       83.99      6.54 o 
  -4   9  12       33.51       44.96      6.03 o 
  -3   9  12      185.88      191.78      6.97 o 
  -2   9  12      107.83      108.52      5.39 o 
  -1   9  12       42.05       45.08      5.73 o 
   0   9  12        0.03       -0.48      3.27 o 
   1   9  12       19.50       21.02      3.85 o 
   2   9  12       28.04       31.91      4.59 o 
  -5  10  12       21.09       31.03      8.69 o 
  -4  10  12        0.36        5.35      6.69 o 
  -3  10  12      138.59      126.01      7.50 o 
  -2  10  12       93.30       89.72      5.73 o 
  -1  10  12       20.51       39.41      5.32 o 
   0  10  12       38.89       42.10      4.88 o 
   1  10  12       56.79       69.66      5.30 o 
   2  10  12        9.26       20.87      5.69 o 
  -5  11  12       51.97       67.82     15.05 o 
  -4  11  12      318.97      315.50     16.39 o 
  -3  11  12       34.25       53.08      7.44 o 
  -2  11  12        2.51       -0.33     11.37 o 
  -1  11  12      128.07      127.74     10.70 o 
   0  11  12       21.76       12.87      7.19 o 
   1  11  12      154.03      138.56      7.80 o 
   2  11  12       50.91       58.11      6.91 o 
  -4  12  12        0.65       -0.50      6.69 o 
  -3  12  12       55.74       77.58     10.20 o 
  -2  12  12        0.22       -7.77      5.18 o 
  -1  12  12        2.22        2.84      6.02 o 
   0  12  12        2.72        6.19      6.69 o 
   1  12  12      165.61      148.80     12.21 o 
  -3  13  12      102.49      120.21     11.37 o 
  -2  13  12       28.68       44.14      9.03 o 
  -1  13  12       37.37       42.02      5.67 o 
   0  13  12      235.17      232.90     13.88 o 
  -2  14  12      193.65      204.98     13.54 o 
  -1  14  12       46.28       52.98      9.61 o 
  -5   0  13      228.35      220.03     12.87 o 
  -3   0  13        1.99        0.50      5.18 o 
  -1   0  13       94.66       82.93      8.36 o 
   1   0  13      428.05      401.27     17.39 o 
   3   0  13       81.85       98.98     12.21 o 
  -6   1  13        9.98        3.98      4.60 o 
  -5   1  13       93.33       81.25      6.71 o 
  -4   1  13        3.19        1.57      3.66 o 
  -3   1  13      105.14      120.04      7.15 o 
  -2   1  13        4.41        4.76      3.83 o 
  -1   1  13       38.46       52.56      6.52 o 
   0   1  13       27.47       34.06      6.02 o 
   1   1  13      241.56      244.21     18.56 o 
   2   1  13        7.64        7.16      4.55 o 
   3   1  13       36.99       52.93      5.54 o 
  -6   2  13       84.79       89.42      7.56 o 
  -5   2  13        0.54        1.52      4.93 o 
  -4   2  13        0.01       -2.85      3.07 o 
  -3   2  13       46.71       53.35      6.86 o 
  -2   2  13        2.65       -0.36      3.66 o 
  -1   2  13      380.59      375.53     17.97 o 
   0   2  13       61.42       67.43      6.67 o 
   1   2  13       13.93        9.76      4.77 o 
   2   2  13      121.03      119.50      7.62 o 
   3   2  13       12.70       15.20      4.77 o 
  -6   3  13      107.61      100.03      9.45 o 
  -5   3  13      123.96      116.41     12.79 o 
  -4   3  13      235.70      258.57     14.71 o 
  -3   3  13      127.82      133.90      5.87 o 
  -2   3  13        0.73       -0.70      3.64 o 
  -1   3  13      154.90      147.24      7.68 o 
   0   3  13       44.96       39.92      6.35 o 
   1   3  13       26.70       35.72      5.61 o 
   2   3  13        8.40       10.39      6.44 o 
   3   3  13       31.67       51.41      7.63 o 
  -6   4  13        2.49        2.67      4.67 o 
  -5   4  13      319.55      293.02     10.40 o 
  -4   4  13      264.13      234.29      9.51 o 
  -3   4  13        4.84       14.13      3.50 o 
  -2   4  13      331.72      302.84     10.40 o 
  -1   4  13       15.31       21.13      4.50 o 
   0   4  13        0.06       -0.51      3.52 o 
   1   4  13       83.25       82.05      6.50 o 
   2   4  13        7.69       13.71      4.85 o 
   3   4  13       39.78       37.04      5.22 o 
  -6   5  13      138.56      124.78      7.98 o 
  -5   5  13       14.71       13.62      4.55 o 
  -4   5  13       27.51       45.55      5.83 o 
  -3   5  13       34.77       56.41      5.05 o 
  -2   5  13       38.30       50.31      5.91 o 
  -1   5  13       23.71       28.08      5.13 o 
   0   5  13      135.75      130.33      7.45 o 
   1   5  13      448.92      405.70     12.35 o 
   2   5  13       12.76       16.85      5.08 o 
  -5   6  13       70.47       64.66      6.74 o 
  -4   6  13      132.81      122.94      7.49 o 
  -3   6  13       38.62       46.10      4.90 o 
  -2   6  13      111.46      126.40      7.38 o 
  -1   6  13        0.00       -2.47      3.69 o 
   0   6  13      102.43      104.85      6.91 o 
   1   6  13       23.02       32.94      7.52 o 
   2   6  13      140.29      144.52      7.83 o 
  -5   7  13        2.51        0.08      4.24 o 
  -4   7  13      233.15      246.08      9.81 o 
  -3   7  13        3.55        2.18      3.57 o 
  -2   7  13      105.12      118.17      7.35 o 
  -1   7  13        0.00       -3.13      3.52 o 
   0   7  13        0.07        2.03      4.00 o 
   1   7  13       63.83       84.78      7.20 o 
   2   7  13        2.96       11.42      3.95 o 
  -5   8  13        2.86        8.66     11.29 o 
  -4   8  13       66.67       77.92      7.33 o 
  -3   8  13       23.44       25.06      4.52 o 
  -2   8  13      266.19      259.10     12.21 o 
  -1   8  13       74.16       81.86      7.27 o 
   0   8  13        0.04       -4.77      3.78 o 
   1   8  13       69.47       66.83     10.70 o 
   2   8  13      190.28      190.92      7.56 o 
  -4   9  13      179.06      193.19      7.62 o 
  -3   9  13       57.95       72.20      5.47 o 
  -2   9  13        3.77       12.15     11.12 o 
  -1   9  13      230.73      240.19      9.63 o 
   0   9  13        5.85       16.77      4.66 o 
   1   9  13        1.15       -1.09      3.57 o 
  -4  10  13      101.05      114.93      8.27 o 
  -3  10  13       20.22       22.55      8.11 o 
  -2  10  13       54.35       69.08      6.30 o 
  -1  10  13       86.72       87.56      6.56 o 
   0  10  13      370.76      341.82     11.17 o 
   1  10  13       33.11       42.86      6.14 o 
  -3  11  13       17.94       29.77      5.62 o 
  -2  11  13        4.87       13.31      5.20 o 
  -2  12  13      193.46      235.24     14.21 o 
  -4   0  14      134.62      137.27     11.37 o 
  -2   0  14      488.85      437.72     18.22 o 
   0   0  14       55.66       64.04      9.36 o 
   2   0  14      320.43      316.84     16.89 o 
  -5   1  14       19.49       25.37      4.96 o 
  -4   1  14       90.51       86.94      7.09 o 
  -3   1  14        0.91        3.80      7.77 o 
  -2   1  14        0.47        3.74      4.25 o 
  -1   1  14       25.16       39.16      6.08 o 
   0   1  14       89.67      101.23      7.27 o 
   1   1  14       65.67       82.69      7.44 o 
   2   1  14       86.84       90.61      7.39 o 
  -5   2  14       34.05       36.82      5.90 o 
  -4   2  14       25.75       27.61      5.56 o 
  -3   2  14        1.00        0.09      4.24 o 
  -2   2  14       81.10       75.84      6.50 o 
  -1   2  14       15.25       20.56      5.08 o 
   0   2  14        4.88        4.33      4.21 o 
   1   2  14       88.15       89.23      7.20 o 
   2   2  14       58.84       76.23      7.68 o 
  -5   3  14        5.81       -0.17      5.52 o 
  -4   3  14       71.17       82.50      6.03 o 
  -3   3  14       86.63      100.05      7.27 o 
  -2   3  14      220.85      230.11      9.80 o 
  -1   3  14      100.99      112.29     15.55 o 
   0   3  14       57.01       69.33     13.63 o 
   1   3  14       31.28       42.56      6.44 o 
   2   3  14       49.98       46.58      6.74 o 
  -5   4  14       29.44       35.69      5.95 o 
  -4   4  14       67.77       69.76      6.81 o 
  -3   4  14        5.93        8.01      4.78 o 
  -2   4  14      433.98      410.71     15.30 o 
  -1   4  14      295.22      279.30     10.70 o 
   0   4  14      213.44      203.49     13.04 o 
   1   4  14        5.77        9.48      9.53 o 
  -5   5  14        9.39       15.61      5.14 o 
  -4   5  14        0.74       -0.84      3.73 o 
  -3   5  14      340.31      326.84     18.98 o 
  -2   5  14       12.36       19.40      5.20 o 
  -1   5  14        0.91        9.10      4.42 o 
   0   5  14       11.30       14.42      4.71 o 
   1   5  14       95.89       93.67      7.26 o 
  -4   6  14        1.49       -4.52      3.69 o 
  -3   6  14       31.27       51.69      6.66 o 
  -2   6  14        3.48        4.60      4.51 o 
  -1   6  14       88.22       87.90      6.78 o 
   0   6  14        0.07       -3.27      4.35 o 
   1   6  14        1.27        0.96      4.59 o 
  -4   7  14        0.24        8.89      4.19 o 
  -3   7  14      300.57      323.99     15.72 o 
  -2   7  14        5.87       11.70      8.44 o 
  -1   7  14        0.39       -3.09      4.26 o 
   0   7  14       30.85       44.81      6.38 o 
   1   7  14       42.81       56.72      6.85 o 
  -4   8  14        0.41        0.99      4.05 o 
  -3   8  14       45.70       54.06      6.95 o 
  -2   8  14      150.91      156.19      8.57 o 
  -1   8  14       12.74       11.22      5.02 o 
   0   8  14       66.54       79.17      7.80 o 
  -3   9  14      179.38      216.90      8.14 o 
  -2   9  14       49.91       63.72      7.26 o 
  -1   9  14        0.02        2.72      4.54 o 
   0   9  14        5.67        4.36      4.96 o 
  -3   0  15        8.87       11.87      7.19 o 
  -1   0  15      203.96      202.14     13.71 o 
  -4   1  15       12.97        7.34      5.20 o 
  -3   1  15      366.84      383.96     12.88 o 
  -2   1  15        6.99        8.46      4.96 o 
  -1   1  15        1.73       -1.94      4.13 o 
   0   1  15       72.62       74.43     14.80 o 
  -4   2  15        0.99       -4.13      4.91 o 
  -3   2  15        0.16       -6.07      4.69 o 
  -2   2  15       15.25       12.30      6.10 o 
  -1   2  15       39.52       43.32      6.38 o 
   0   2  15        2.66       -5.31      4.91 o 
  -4   3  15       70.92       84.55      8.45 o 
  -3   3  15      212.27      206.37     11.62 o 
  -2   3  15       82.52       93.69      8.02 o 
  -1   3  15       48.67       73.97     12.46 o 
   0   3  15       19.49       16.22     13.21 o 
  -4   4  15       82.30       93.33      8.26 o 
  -3   4  15       22.24       27.99      6.13 o 
  -2   4  15       14.49       17.51      5.26 o 
  -1   4  15      217.75      208.12      9.81 o 
   0   4  15       16.54       15.01     12.37 o 
  -3   5  15      110.35      110.71      8.04 o 
  -2   5  15      185.76      201.56     10.03 o 
  -1   5  15        2.27        6.35      4.67 o 
  -3   6  15       10.34       18.77      9.86 o 
  -2   6  15        2.49        1.45      4.76 o 
  -1   6  15        2.14        6.35      7.02 o 
                                                 
